# Supplementary material for: Tectorigenin monohydrate: an isoflavone from Belamcanda chinensis
Source: Acta Crystallogr Sect E Struct Rep Online. 2008 Oct 4;64(Pt 11):o2056. doi: 10.1107/S1600536808030833 (PMC2959614; doi:10.1107/S1600536808030833)
Supplement: Supplementary file 1 [file e-64-o2056-sup1.cif]

##############################################################################
###                                                                        ###
###        Electronic paper (Acta Crystallographica Section E)             ###
###                                                                        ###
##############################################################################
#                                                                            #
# This CIF contains the data in a paper accepted for publication in Acta     #
# Crystallographica Section E. It conforms to the requirements of Notes      #
# for Authors for Section E, and has been peer reviewed under the auspices   #
# of the IUCr Commission on Journals.                                        #
#                                                                            #
# Full details of the Crystallographic Information File format               #
# are given in the paper "The Crystallographic Information File (CIF):       #
# a New Standard Archive File for Crystallography" by S. R. Hall, F. H.      #
# Allen and I. D. Brown [Acta Cryst. (1991), A47, 655-685].                  #
#                                                                            #
# The current version of the core CIF dictionary is obtainable from          #
# ftp://ftp.iucr.org/pub/cif_core.dic. The current version number is 2.4.    #
#                                                                            #
# Software is freely available for graphical display of the structure(s) in  #
# this CIF.  For information consult the CIF home page http://www.iucr.org/  #
# cif/home.html                                                              #
#                                                                            #
# This file may be used for bona fide research purposes within the           #
# scientific community so long as proper attribution is given to the journal # 
# article from which it was obtained.                                        #
#                                                                            #
##############################################################################
                                             
data_I
_audit_creation_method     SHELXL-97
_chemical_name_systematic
;
5,7-dihydroxy-3-(4-hydroxyphenyl)-6-methoxy-4H-chromen-4-one monohydrate
;
_chemical_name_common
;
Tectorigenin monohydrate
;
_chemical_formula_moiety     'C16 H12 O6, H2 O'
_chemical_formula_sum     'C16 H14 O7'
_chemical_formula_iupac     'C16 H12 O6, H2 O'
_chemical_formula_weight     318.27
_chemical_melting_point     ?
_symmetry_cell_setting     Monoclinic
_symmetry_space_group_name_H-M     'P 21/c'
_symmetry_space_group_name_Hall     '-P 2ybc'
loop_
    _symmetry_equiv_pos_as_xyz
    'x, y, z'
    '-x, y+1/2, -z+1/2'
    '-x, -y, -z'
    'x, -y-1/2, z-1/2'
_cell_length_a     12.971(3)
_cell_length_b     14.652(3)
_cell_length_c     7.2930(15)
_cell_angle_alpha     90.00
_cell_angle_beta     103.81(3)
_cell_angle_gamma     90.00
_cell_volume     1346.0(5)
_cell_formula_units_Z     4
_cell_measurement_reflns_used     2562
_cell_measurement_theta_min     1.6
_cell_measurement_theta_max     27.1
_cell_measurement_temperature     113(2)
_exptl_crystal_description     block
_exptl_crystal_colour     colorless
_exptl_crystal_size_max     0.14
_exptl_crystal_size_mid     0.04
_exptl_crystal_size_min     0.02
_exptl_crystal_density_diffrn     1.571
_exptl_crystal_density_meas     ?
_exptl_crystal_density_method     'not measured'
_exptl_crystal_F_000     664
_exptl_absorpt_coefficient_mu     0.125
_exptl_absorpt_correction_type     multi-scan
_exptl_absorpt_process_details     '(CrystalClear; Rigaku/MSC, 2005)'
_exptl_absorpt_correction_T_min     0.973
_exptl_absorpt_correction_T_max     0.998
_exptl_special_details
;
;
_diffrn_ambient_temperature     113(2)
_diffrn_radiation_type     MoK\a
_diffrn_radiation_wavelength     0.71073
_diffrn_radiation_source     'rotating anode'
_diffrn_radiation_monochromator     confocal
_diffrn_measurement_device_type     'Rigaku Saturn CCD area-detector'
_diffrn_measurement_method     '\w and \f'
_diffrn_detector_area_resol_mean     7.31
_diffrn_reflns_number     9180
_diffrn_reflns_av_R_equivalents     0.0849
_diffrn_reflns_av_sigmaI/netI     0.0989
_diffrn_reflns_theta_min     1.62
_diffrn_reflns_theta_max     27.14
_diffrn_reflns_theta_full     27.14
_diffrn_measured_fraction_theta_max     0.996
_diffrn_measured_fraction_theta_full     0.996
_diffrn_reflns_limit_h_min     -16
_diffrn_reflns_limit_h_max     16
_diffrn_reflns_limit_k_min     -15
_diffrn_reflns_limit_k_max     18
_diffrn_reflns_limit_l_min     -9
_diffrn_reflns_limit_l_max     7
_diffrn_standards_number     0
_diffrn_standards_interval_count     0
_diffrn_standards_interval_time     0
_diffrn_standards_decay_%     0
_refine_special_details
;
Refinement of <i>F</i>^2^ against ALL reflections. The weighted <i>R</i>-factor
<i>wR</i> and goodness of fit <i>S</i> are based on <i>F</i>^2^, conventional
<i>R</i>-factors <i>R</i> are based on <i>F</i>, with <i>F</i> set to zero for
negative <i>F</i>^2^. The threshold expression of <i>F</i>^2^ >
\s(<i>F</i>^2^) is used only for calculating <i>R</i>-factors(gt) <i>etc</i>.
and is not relevant to the choice of reflections for refinement.
<i>R</i>-factors based on <i>F</i>^2^ are statistically about twice as large
as those based on <i>F</i>, and <i>R</i>- factors based on ALL data will be
even larger.
;
_reflns_number_total     2967
_reflns_number_gt     2069
_reflns_threshold_expression     I>2\s(I)
_refine_ls_structure_factor_coef     Fsqd
_refine_ls_matrix_type     full
_refine_ls_R_factor_all     0.0739
_refine_ls_R_factor_gt     0.0445
_refine_ls_wR_factor_gt     0.1060
_refine_ls_wR_factor_ref     0.1174
_refine_ls_goodness_of_fit_ref     1.004
_refine_ls_restrained_S_all     1.004
_refine_ls_number_reflns     2967
_refine_ls_number_parameters     224
_refine_ls_number_restraints     0
_refine_ls_hydrogen_treatment     mixed
_refine_ls_weighting_scheme     calc
_refine_ls_weighting_details
                 'calc w=1/[\s^2^(Fo^2^)+(0.0629P)^2^] where P=(Fo^2^+2Fc^2^)/3'
_atom_sites_solution_hydrogens     geom
_atom_sites_solution_primary     direct
_atom_sites_solution_secondary     difmap
_refine_ls_shift/su_max     0.001
_refine_ls_shift/su_mean     0.000
_refine_diff_density_max     0.326
_refine_diff_density_min     -0.268
_refine_ls_extinction_method     none
_refine_ls_extinction_coef     ?
loop_
    _atom_type_symbol
    _atom_type_description
    _atom_type_scat_dispersion_real
    _atom_type_scat_dispersion_imag
    _atom_type_scat_source
    'C' 'C' 0.0033 0.0016
                         'International Tables Vol C Tables 4.2.6.8 and 6.1.1.4'
    'H' 'H' 0.0000 0.0000
                         'International Tables Vol C Tables 4.2.6.8 and 6.1.1.4'
    'O' 'O' 0.0106 0.0060
                         'International Tables Vol C Tables 4.2.6.8 and 6.1.1.4'
_computing_data_collection     'CrystalClear (Rigaku/MSC, 2005)'
_computing_cell_refinement     'CrystalClear (Rigaku/MSC, 2005)'
_computing_data_reduction     'CrystalClear (Rigaku/MSC, 2005)'
_computing_structure_solution     'SHELXS97 (Sheldrick, 2008)'
_computing_structure_refinement     'SHELXL97 (Sheldrick, 2008)'
_computing_molecular_graphics     'SHELXTL (Sheldrick, 2008)'
_computing_publication_material     'SHELXTL (Sheldrick, 2008)'
loop_
    _atom_site_type_symbol
    _atom_site_label
    _atom_site_fract_x
    _atom_site_fract_y
    _atom_site_fract_z
    _atom_site_U_iso_or_equiv
    _atom_site_adp_type
    _atom_site_calc_flag
    _atom_site_refinement_flags
    _atom_site_occupancy
    _atom_site_disorder_assembly
    _atom_site_disorder_group
    O O1 0.15492(10) 0.72865(7) -0.00354(17) 0.0204(3) Uani d . 1 . .
    H H1 0.1297(17) 0.6740(14) -0.033(3) 0.031 Uiso d . 1 . .
    O O2 0.26095(9) 0.56579(7) 0.09198(16) 0.0191(3) Uani d . 1 . .
    O O3 0.45733(10) 0.56828(7) 0.34259(17) 0.0193(3) Uani d . 1 . .
    H H3 0.5174(18) 0.5889(13) 0.420(3) 0.029 Uiso d . 1 . .
    O O4 0.45077(9) 0.89559(7) 0.32487(17) 0.0173(3) Uani d . 1 . .
    O O5 0.61065(9) 0.66388(7) 0.53713(16) 0.0188(3) Uani d . 1 . .
    O O6 1.02531(10) 0.87836(8) 0.95714(18) 0.0221(3) Uani d . 1 . .
    H H6 1.0680(18) 0.8325(15) 0.952(3) 0.033 Uiso d . 1 . .
    C C1 0.25505(13) 0.72879(10) 0.1088(2) 0.0159(4) Uani d . 1 . .
    C C2 0.30232(13) 0.81198(9) 0.1645(2) 0.0161(4) Uani d . 1 . .
    H H2 0.2660 0.8676 0.1254 0.019 Uiso calc R 1 . .
    C C3 0.40402(13) 0.81206(9) 0.2788(2) 0.0142(4) Uani d . 1 . .
    C C4 0.55224(13) 0.89830(10) 0.4301(2) 0.0157(4) Uani d . 1 . .
    H H4 0.5850 0.9566 0.4520 0.019 Uiso calc R 1 . .
    C C5 0.61050(13) 0.82575(10) 0.5063(2) 0.0141(4) Uani d . 1 . .
    C C6 0.56447(13) 0.73485(10) 0.4688(2) 0.0142(4) Uani d . 1 . .
    C C7 0.45876(13) 0.73227(10) 0.3443(2) 0.0141(4) Uani d . 1 . .
    C C8 0.40834(13) 0.64784(9) 0.2855(2) 0.0148(4) Uani d . 1 . .
    C C9 0.30772(14) 0.64647(9) 0.1659(2) 0.0155(4) Uani d . 1 . .
    C C10 0.22428(15) 0.50987(11) 0.2257(3) 0.0243(5) Uani d . 1 . .
    H H10A 0.1689 0.5425 0.2702 0.036 Uiso calc R 1 . .
    H H10B 0.2838 0.4963 0.3332 0.036 Uiso calc R 1 . .
    H H10C 0.1952 0.4527 0.1648 0.036 Uiso calc R 1 . .
    C C11 0.71993(13) 0.83905(9) 0.6228(2) 0.0153(4) Uani d . 1 . .
    C C12 0.74392(14) 0.91262(9) 0.7482(2) 0.0157(4) Uani d . 1 . .
    H H12 0.6895 0.9541 0.7595 0.019 Uiso calc R 1 . .
    C C13 0.84645(14) 0.92549(9) 0.8561(2) 0.0172(4) Uani d . 1 . .
    H H13 0.8622 0.9759 0.9401 0.021 Uiso calc R 1 . .
    C C14 0.92533(13) 0.86514(10) 0.8412(2) 0.0165(4) Uani d . 1 . .
    C C15 0.90422(14) 0.79282(10) 0.7145(2) 0.0197(4) Uani d . 1 . .
    H H15 0.9594 0.7526 0.7010 0.024 Uiso calc R 1 . .
    C C16 0.80091(14) 0.78018(10) 0.6076(2) 0.0185(4) Uani d . 1 . .
    H H16 0.7857 0.7302 0.5225 0.022 Uiso calc R 1 . .
    O O7 0.04211(12) 0.58284(9) 0.8508(2) 0.0333(4) Uani d . 1 . .
    H H7A 0.033(2) 0.5862(15) 0.718(4) 0.050 Uiso d . 1 . .
    H H7B 0.076(2) 0.5390(18) 0.876(4) 0.050 Uiso d . 1 . .
loop_
    _atom_site_aniso_label
    _atom_site_aniso_U_11
    _atom_site_aniso_U_22
    _atom_site_aniso_U_33
    _atom_site_aniso_U_12
    _atom_site_aniso_U_13
    _atom_site_aniso_U_23
    O1 0.0144(7) 0.0182(6) 0.0251(7) 0.0000(4) -0.0024(5) -0.0017(4)
    O2 0.0203(7) 0.0157(5) 0.0204(6) -0.0030(4) 0.0031(5) -0.0024(4)
    O3 0.0178(7) 0.0122(5) 0.0247(7) 0.0012(4) -0.0012(5) 0.0003(4)
    O4 0.0142(6) 0.0122(5) 0.0233(6) 0.0001(4) 0.0001(5) 0.0003(4)
    O5 0.0170(6) 0.0151(5) 0.0228(6) 0.0026(4) 0.0018(5) 0.0022(4)
    O6 0.0142(7) 0.0193(6) 0.0287(7) 0.0001(5) -0.0033(5) -0.0036(4)
    C1 0.0118(8) 0.0211(8) 0.0142(8) 0.0007(6) 0.0023(7) -0.0008(5)
    C2 0.0150(9) 0.0167(7) 0.0167(8) 0.0031(6) 0.0039(7) 0.0011(5)
    C3 0.0144(8) 0.0137(7) 0.0156(8) -0.0020(6) 0.0060(7) -0.0013(5)
    C4 0.0135(8) 0.0167(7) 0.0169(8) -0.0019(6) 0.0038(7) -0.0018(5)
    C5 0.0129(8) 0.0162(7) 0.0144(8) 0.0003(6) 0.0054(7) -0.0015(5)
    C6 0.0142(9) 0.0158(7) 0.0135(8) 0.0009(6) 0.0052(7) 0.0000(5)
    C7 0.0118(8) 0.0161(7) 0.0149(8) 0.0013(6) 0.0043(7) 0.0006(5)
    C8 0.0165(9) 0.0141(7) 0.0146(8) 0.0008(6) 0.0053(7) 0.0006(5)
    C9 0.0182(9) 0.0141(7) 0.0149(8) -0.0021(6) 0.0054(7) -0.0012(5)
    C10 0.0250(10) 0.0205(8) 0.0285(10) -0.0043(7) 0.0090(8) 0.0021(6)
    C11 0.0152(9) 0.0140(7) 0.0159(8) -0.0019(6) 0.0023(7) 0.0016(5)
    C12 0.0162(9) 0.0136(7) 0.0181(8) 0.0019(6) 0.0056(7) 0.0015(5)
    C13 0.0199(10) 0.0125(7) 0.0186(8) -0.0029(6) 0.0033(7) -0.0018(5)
    C14 0.0132(8) 0.0169(7) 0.0181(8) -0.0018(6) 0.0013(7) 0.0022(5)
    C15 0.0153(9) 0.0183(7) 0.0253(9) 0.0030(6) 0.0045(7) -0.0031(6)
    C16 0.0177(9) 0.0179(7) 0.0192(9) -0.0006(6) 0.0030(7) -0.0047(5)
    O7 0.0329(9) 0.0253(6) 0.0358(9) 0.0005(6) -0.0037(7) -0.0060(5)
_geom_special_details
;
All e.s.d.'s (except the e.s.d. in the dihedral angle between two l.s. planes)
are estimated using the full covariance matrix. The cell e.s.d.'s are taken
into account individually in the estimation of e.s.d.'s in distances, angles
and torsion angles; correlations between e.s.d.'s in cell parameters are only
used when they are defined by crystal symmetry. An approximate (isotropic)
treatment of cell e.s.d.'s is used for estimating e.s.d.'s involving l.s.
planes.
;
loop_
    _geom_bond_atom_site_label_1
    _geom_bond_atom_site_label_2
    _geom_bond_site_symmetry_2
    _geom_bond_distance
    _geom_bond_publ_flag
    O1 C1 . 1.3602(18) ?
    O1 H1 . 0.87(2) ?
    O2 C9 . 1.3784(16) ?
    O2 C10 . 1.439(2) ?
    O3 C8 . 1.3453(17) ?
    O3 H3 . 0.90(2) ?
    O4 C4 . 1.3568(18) ?
    O4 C3 . 1.3717(16) ?
    O5 C6 . 1.2434(17) ?
    O6 C14 . 1.3823(18) ?
    O6 H6 . 0.88(2) ?
    C1 C2 . 1.381(2) ?
    C1 C9 . 1.400(2) ?
    C2 C3 . 1.382(2) ?
    C2 H2 . 0.9500 ?
    C3 C7 . 1.3917(19) ?
    C4 C5 . 1.345(2) ?
    C4 H4 . 0.9500 ?
    C5 C6 . 1.458(2) ?
    C5 C11 . 1.483(2) ?
    C6 C7 . 1.453(2) ?
    C7 C8 . 1.4171(19) ?
    C8 C9 . 1.386(2) ?
    C10 H10A . 0.9800 ?
    C10 H10B . 0.9800 ?
    C10 H10C . 0.9800 ?
    C11 C16 . 1.384(2) ?
    C11 C12 . 1.400(2) ?
    C12 C13 . 1.387(2) ?
    C12 H12 . 0.9500 ?
    C13 C14 . 1.376(2) ?
    C13 H13 . 0.9500 ?
    C14 C15 . 1.390(2) ?
    C15 C16 . 1.393(2) ?
    C15 H15 . 0.9500 ?
    C16 H16 . 0.9500 ?
    O7 H7A . 0.95(3) ?
    O7 H7B . 0.77(3) ?
loop_
    _geom_angle_atom_site_label_1
    _geom_angle_atom_site_label_2
    _geom_angle_atom_site_label_3
    _geom_angle_site_symmetry_1
    _geom_angle_site_symmetry_3
    _geom_angle
    _geom_angle_publ_flag
    C1 O1 H1 . . 113.5(13) ?
    C9 O2 C10 . . 114.16(13) ?
    C8 O3 H3 . . 100.2(12) ?
    C4 O4 C3 . . 118.50(11) ?
    C14 O6 H6 . . 112.1(13) ?
    O1 C1 C2 . . 118.13(13) ?
    O1 C1 C9 . . 120.40(13) ?
    C2 C1 C9 . . 121.47(13) ?
    C1 C2 C3 . . 118.09(13) ?
    C1 C2 H2 . . 121.0 ?
    C3 C2 H2 . . 121.0 ?
    O4 C3 C2 . . 116.81(12) ?
    O4 C3 C7 . . 120.39(13) ?
    C2 C3 C7 . . 122.80(13) ?
    C5 C4 O4 . . 125.74(13) ?
    C5 C4 H4 . . 117.1 ?
    O4 C4 H4 . . 117.1 ?
    C4 C5 C6 . . 118.67(14) ?
    C4 C5 C11 . . 119.95(13) ?
    C6 C5 C11 . . 121.36(13) ?
    O5 C6 C7 . . 121.41(13) ?
    O5 C6 C5 . . 123.52(14) ?
    C7 C6 C5 . . 115.08(12) ?
    C3 C7 C8 . . 117.94(13) ?
    C3 C7 C6 . . 121.37(13) ?
    C8 C7 C6 . . 120.69(13) ?
    O3 C8 C9 . . 119.11(12) ?
    O3 C8 C7 . . 120.86(13) ?
    C9 C8 C7 . . 120.03(13) ?
    O2 C9 C8 . . 121.26(13) ?
    O2 C9 C1 . . 118.99(13) ?
    C8 C9 C1 . . 119.62(13) ?
    O2 C10 H10A . . 109.5 ?
    O2 C10 H10B . . 109.5 ?
    H10A C10 H10B . . 109.5 ?
    O2 C10 H10C . . 109.5 ?
    H10A C10 H10C . . 109.5 ?
    H10B C10 H10C . . 109.5 ?
    C16 C11 C12 . . 118.55(14) ?
    C16 C11 C5 . . 120.86(13) ?
    C12 C11 C5 . . 120.58(15) ?
    C13 C12 C11 . . 120.59(15) ?
    C13 C12 H12 . . 119.7 ?
    C11 C12 H12 . . 119.7 ?
    C14 C13 C12 . . 119.88(14) ?
    C14 C13 H13 . . 120.1 ?
    C12 C13 H13 . . 120.1 ?
    C13 C14 O6 . . 117.93(14) ?
    C13 C14 C15 . . 120.68(14) ?
    O6 C14 C15 . . 121.39(15) ?
    C14 C15 C16 . . 118.98(16) ?
    C14 C15 H15 . . 120.5 ?
    C16 C15 H15 . . 120.5 ?
    C11 C16 C15 . . 121.29(14) ?
    C11 C16 H16 . . 119.4 ?
    C15 C16 H16 . . 119.4 ?
    H7A O7 H7B . . 102(2) ?
loop_
    _geom_torsion_atom_site_label_1
    _geom_torsion_atom_site_label_2
    _geom_torsion_atom_site_label_3
    _geom_torsion_atom_site_label_4
    _geom_torsion_site_symmetry_1
    _geom_torsion_site_symmetry_2
    _geom_torsion_site_symmetry_3
    _geom_torsion_site_symmetry_4
    _geom_torsion
    _geom_torsion_publ_flag
    O1 C1 C2 C3 . . . . 179.92(17) ?
    C9 C1 C2 C3 . . . . 0.2(3) ?
    C4 O4 C3 C2 . . . . -177.22(16) ?
    C4 O4 C3 C7 . . . . 2.1(3) ?
    C1 C2 C3 O4 . . . . 177.11(17) ?
    C1 C2 C3 C7 . . . . -2.2(3) ?
    C3 O4 C4 C5 . . . . -4.9(3) ?
    O4 C4 C5 C6 . . . . 2.7(3) ?
    O4 C4 C5 C11 . . . . -178.42(17) ?
    C4 C5 C6 O5 . . . . -177.81(18) ?
    C11 C5 C6 O5 . . . . 3.3(3) ?
    C4 C5 C6 C7 . . . . 2.0(3) ?
    C11 C5 C6 C7 . . . . -176.86(16) ?
    O4 C3 C7 C8 . . . . -177.26(17) ?
    C2 C3 C7 C8 . . . . 2.0(3) ?
    O4 C3 C7 C6 . . . . 2.6(3) ?
    C2 C3 C7 C6 . . . . -178.17(18) ?
    O5 C6 C7 C3 . . . . 175.31(19) ?
    C5 C6 C7 C3 . . . . -4.5(3) ?
    O5 C6 C7 C8 . . . . -4.8(3) ?
    C5 C6 C7 C8 . . . . 175.30(17) ?
    C3 C7 C8 O3 . . . . 179.49(17) ?
    C6 C7 C8 O3 . . . . -0.4(3) ?
    C3 C7 C8 C9 . . . . 0.2(3) ?
    C6 C7 C8 C9 . . . . -179.67(17) ?
    C10 O2 C9 C8 . . . . 73.9(2) ?
    C10 O2 C9 C1 . . . . -110.33(18) ?
    O3 C8 C9 O2 . . . . -5.6(3) ?
    C7 C8 C9 O2 . . . . 173.72(17) ?
    O3 C8 C9 C1 . . . . 178.63(17) ?
    C7 C8 C9 C1 . . . . -2.1(3) ?
    O1 C1 C9 O2 . . . . 6.3(3) ?
    C2 C1 C9 O2 . . . . -173.97(17) ?
    O1 C1 C9 C8 . . . . -177.84(17) ?
    C2 C1 C9 C8 . . . . 1.9(3) ?
    C4 C5 C11 C16 . . . . -139.51(19) ?
    C6 C5 C11 C16 . . . . 39.4(3) ?
    C4 C5 C11 C12 . . . . 39.3(3) ?
    C6 C5 C11 C12 . . . . -141.85(18) ?
    C16 C11 C12 C13 . . . . -0.7(3) ?
    C5 C11 C12 C13 . . . . -179.49(16) ?
    C11 C12 C13 C14 . . . . -0.5(3) ?
    C12 C13 C14 O6 . . . . -177.31(16) ?
    C12 C13 C14 C15 . . . . 2.1(3) ?
    C13 C14 C15 C16 . . . . -2.4(3) ?
    O6 C14 C15 C16 . . . . 176.94(16) ?
    C12 C11 C16 C15 . . . . 0.3(3) ?
    C5 C11 C16 C15 . . . . 179.12(17) ?
    C14 C15 C16 C11 . . . . 1.2(3) ?
loop_
    _geom_hbond_atom_site_label_D
    _geom_hbond_atom_site_label_H
    _geom_hbond_atom_site_label_A
    _geom_hbond_site_symmetry_A
    _geom_hbond_distance_DH
    _geom_hbond_distance_HA
    _geom_hbond_distance_DA
    _geom_hbond_angle_DHA
    O7 H7B O2 1_556 0.77(3) 2.57(2) 2.971(2) 114(2)
    O7 H7A O6 4_475 0.95(3) 1.95(3) 2.884(2) 167(2)
    O6 H6 O1 1_656 0.88(2) 1.88(2) 2.7368(17) 167(2)
    O3 H3 O5 . 0.90(2) 1.71(2) 2.5658(16) 159.6(18)
    O1 H1 O7 1_554 0.87(2) 1.83(2) 2.6630(17) 160.4(19)
data_global
_journal_date_recd_electronic     2008-09-20
_journal_date_accepted     2008-09-24
_journal_name_full     'Acta Crystallographica, Section E'
_journal_year     2008
_journal_volume     64
_journal_issue     11
_journal_page_first     o2056
_journal_page_last     o2056
_journal_paper_category     QO
_journal_coeditor_code     BT2795
_publ_contact_author_name     'Benguo Liu'
_publ_contact_author_address
;
School of Food Science
Henan Institute of Science and Technology
Xinxiang 453003
People's Republic of China
;
_publ_contact_author_email     benguoliu2008@yahoo.com.cn
_publ_contact_author_fax     ?
_publ_contact_author_phone     ?
_publ_section_title
;
Tectorigenin monohydrate: an isoflavone from <i>Belamcanda chinensis</i>
;
loop_
    _publ_author_name
    _publ_author_address
    'Benguo Liu'
;
School of Food Science
Henan Institute of Science and Technology
Xinxiang 453003
People's Republic of China
;
    'Yuxiang Ma'
;
College of Grain and Food
Henan University of Technology
Zhengzhou 450052
People's Republic of China
;
    'Han Gao'
;
School of Food Science
Henan Institute of Science and Technology
Xinxiang 453003
People's Republic of China
;
    'Qiong Wu'
;
Jilin Key Laboratory for Biotechnology of Agricultural Products Processing
Changchun University
Changchun 130022
People's Republic of China
;
