# Supplementary material for: Tectorigenin monohydrate: an isoflavone from Belamcanda chinensis
Source: Acta Crystallogr Sect E Struct Rep Online. 2008 Oct 4;64(Pt 11):o2056. doi: 10.1107/S1600536808030833 (PMC2959614; doi:10.1107/S1600536808030833)
Supplement: Supplementary file 2 [file e-64-o2056-Isup2.hkl]

# 
# h,k,l, Fc-squared, Fo-squared, sigma(Fo-squared) and status flag 
# 
data_I
_shelx_title ' R80913F1 in P2(1)/c' 
_shelx_refln_list_code          4 
_shelx_F_calc_maximum      275.28 
_exptl_crystal_F_000       664.00 
_reflns_d_resolution_high  0.7791 
 
loop_ 
 _symmetry_equiv_pos_as_xyz 
 'x, y, z' 
 '-x, y+1/2, -z+1/2' 
 '-x, -y, -z' 
 'x, -y-1/2, z-1/2' 
 
_cell_length_a    12.9712 
_cell_length_b    14.6522 
_cell_length_c     7.2930 
_cell_angle_alpha  90.000 
_cell_angle_beta  103.807 
_cell_angle_gamma  90.000 
 
_shelx_F_squared_multiplier     1.000 
 
loop_ 
 _refln_index_h 
 _refln_index_k 
 _refln_index_l 
 _refln_F_squared_calc 
 _refln_F_squared_meas 
 _refln_F_squared_sigma 
 _refln_observed_status 
   1   0   0     5450.95     4801.54    466.17 o 
   2   0   0      292.81      275.40     15.29 o 
   3   0   0      220.19      225.00     34.90 o 
   4   0   0     2355.43     2245.44     64.18 o 
   5   0   0      928.70      940.63     23.11 o 
   6   0   0     5725.71     5918.45     14.25 o 
   7   0   0     4826.52     5404.77    350.07 o 
   8   0   0      481.63      553.35     25.09 o 
   9   0   0      400.28      361.50     14.12 o 
  10   0   0      686.66      721.35     53.02 o 
  11   0   0      216.16      197.44     18.26 o 
  12   0   0      205.39      202.64     11.10 o 
  13   0   0      791.78      724.14     16.29 o 
  14   0   0      625.25      575.80     29.86 o 
  15   0   0       60.53       32.20     12.90 o 
  16   0   0       96.13       78.05     30.32 o 
   1   1   0      374.18      303.81      4.40 o 
   2   1   0      398.27      367.17      6.59 o 
   3   1   0      212.95      234.35     27.55 o 
   4   1   0       62.61       52.34      4.79 o 
   5   1   0      859.33      816.69     17.50 o 
   6   1   0     1603.75     1603.30     26.91 o 
   7   1   0     2739.50     2830.62     32.46 o 
   8   1   0      818.99      879.58     24.93 o 
   9   1   0     1151.10     1138.51     28.88 o 
  10   1   0      377.60      371.52     13.74 o 
  11   1   0       25.54       26.17     15.61 o 
  12   1   0      177.17      150.61     15.65 o 
  13   1   0      184.28      164.64      8.91 o 
  14   1   0       15.65       22.66      7.09 o 
  15   1   0        4.03        0.96      2.74 o 
  16   1   0       45.68       51.42     14.47 o 
   1   2   0     1252.75     1105.80     24.73 o 
   2   2   0        7.03        7.96      1.84 o 
   3   2   0        0.01        3.58      4.59 o 
   4   2   0     4095.26     3959.21    115.97 o 
   5   2   0      173.23      160.06     13.23 o 
   6   2   0       58.60       71.29      6.06 o 
   7   2   0      254.44      249.69     11.54 o 
   8   2   0       57.93       58.79      9.20 o 
   9   2   0      238.91      248.30      8.97 o 
  10   2   0      827.70      864.00     31.27 o 
  11   2   0        1.34        0.07      5.08 o 
  12   2   0       19.70       26.28      5.79 o 
  13   2   0       40.96       47.58     11.20 o 
  14   2   0        5.41        0.80      8.37 o 
  15   2   0        1.31        3.88      2.97 o 
  16   2   0        1.15        5.22      2.26 o 
   1   3   0       22.58       30.43      3.89 o 
   2   3   0      416.63      414.24      9.20 o 
   3   3   0     2045.96     1805.45     69.94 o 
   4   3   0      236.14      221.13     10.89 o 
   5   3   0     5955.89     5497.27    140.68 o 
   6   3   0      819.35      848.63     30.69 o 
   7   3   0      918.16      903.29     25.70 o 
   8   3   0      190.09      210.52     24.38 o 
   9   3   0       13.90       11.00      3.91 o 
  10   3   0      448.39      440.04     15.01 o 
  11   3   0      727.14      784.10     14.01 o 
  12   3   0      745.30      708.05     26.00 o 
  13   3   0       29.98       27.09      3.86 o 
  14   3   0        8.40        6.96      3.00 o 
  15   3   0       43.28       36.60      9.69 o 
   0   4   0     3517.34     3181.70     91.04 o 
   1   4   0      322.27      311.79      7.67 o 
   2   4   0     5550.64     4723.25    459.37 o 
   3   4   0     6791.22     6727.05    925.57 o 
   4   4   0       89.42       78.61      5.86 o 
   5   4   0        7.16        7.35      1.82 o 
   6   4   0      212.48      231.29      7.78 o 
   7   4   0      251.33      237.89      5.32 o 
   8   4   0       46.42       48.91      7.45 o 
   9   4   0      277.28      261.54     10.00 o 
  10   4   0       29.98       31.19      4.99 o 
  11   4   0        0.01       -3.87      4.80 o 
  12   4   0       90.16      104.61     10.46 o 
  13   4   0       19.49       10.39      3.14 o 
  14   4   0       90.31      109.20     17.19 o 
  15   4   0       22.53       17.92      3.95 o 
   1   5   0      832.80      863.03     20.36 o 
   2   5   0        0.93        4.19      1.11 o 
   3   5   0        7.35       11.11      4.53 o 
   4   5   0        3.55        5.82      1.19 o 
   5   5   0      855.49      935.00     23.27 o 
   6   5   0       28.20       33.13      3.74 o 
   7   5   0      430.39      494.76     18.20 o 
   8   5   0       15.88       16.57      6.25 o 
   9   5   0     1185.25     1191.77     23.81 o 
  10   5   0     1961.18     2167.38    100.39 o 
  11   5   0       48.45       41.52     17.70 o 
  12   5   0       38.76       41.52     22.57 o 
  13   5   0       13.06        9.16      4.11 o 
  14   5   0        0.31        0.26      5.15 o 
  15   5   0       82.12       93.55     11.26 o 
   0   6   0     3278.77     3183.43    128.96 o 
   1   6   0      334.48      402.31      9.79 o 
   2   6   0     1857.54     1768.27     25.00 o 
   3   6   0     5646.43     6528.87     11.30 o 
   4   6   0     4453.82     4565.55     63.70 o 
   5   6   0      157.27      164.88      3.76 o 
   6   6   0      165.62      187.16     13.45 o 
   7   6   0      621.43      650.53     14.03 o 
   8   6   0      242.63      232.85     20.55 o 
   9   6   0      709.69      738.40     32.45 o 
  10   6   0     6193.77     5857.74    194.32 o 
  11   6   0      980.62     1066.55     37.16 o 
  12   6   0        0.26        6.42     15.62 o 
  13   6   0      100.97       90.27     15.92 o 
  14   6   0       71.21       53.36     14.65 o 
  15   6   0        1.45        3.89      3.18 o 
   1   7   0       37.83       44.37      5.42 o 
   2   7   0        0.00        2.87      1.88 o 
   3   7   0      834.69      800.34     14.40 o 
   4   7   0        0.68        2.91      2.59 o 
   5   7   0        1.63        1.26      2.64 o 
   6   7   0      202.12      180.54      4.70 o 
   7   7   0       48.65       41.74      3.92 o 
   8   7   0      217.69      198.87      6.03 o 
   9   7   0      847.17      885.99     47.12 o 
  10   7   0      151.91      144.81      4.40 o 
  11   7   0      224.63      233.41     46.24 o 
  12   7   0        3.29        1.06      8.14 o 
  13   7   0       39.16       36.89      9.04 o 
  14   7   0       53.01       51.65      9.90 o 
   0   8   0      192.36      199.10      5.73 o 
   1   8   0      457.05      509.36     11.72 o 
   2   8   0      537.95      678.66     18.10 o 
   3   8   0       96.55      121.05      4.78 o 
   4   8   0      286.95      360.47      8.00 o 
   5   8   0       96.60      107.45     18.38 o 
   6   8   0      118.27      110.31      8.47 o 
   7   8   0       23.80       16.25      9.37 o 
   8   8   0      284.66      295.36      7.34 o 
   9   8   0      749.92      769.02     12.25 o 
  10   8   0      146.59      133.51     12.60 o 
  11   8   0        0.00       -3.62      9.40 o 
  12   8   0        1.71        5.39      4.21 o 
  13   8   0        0.14        0.46      3.63 o 
  14   8   0      160.75      154.85     14.42 o 
   1   9   0       90.65       95.76      8.77 o 
   2   9   0      219.14      251.37     17.04 o 
   3   9   0      361.43      374.54     25.38 o 
   4   9   0      157.92      174.98      6.20 o 
   5   9   0      592.25      635.80     31.60 o 
   6   9   0        0.21        2.69      4.06 o 
   7   9   0       99.74      118.54      5.76 o 
   8   9   0        0.04        2.70      3.20 o 
   9   9   0       95.91       93.58      9.89 o 
  10   9   0       28.23       28.15     18.88 o 
  11   9   0        0.02       -2.81      7.75 o 
  12   9   0        1.20        8.00      3.21 o 
  13   9   0      192.74      212.67     33.41 o 
  14   9   0       48.77       50.91     15.89 o 
   0  10   0        7.51        6.41      2.64 o 
   1  10   0      142.62      154.26      6.21 o 
   2  10   0      179.12      165.22      6.69 o 
   3  10   0      138.59      155.52      8.17 o 
   4  10   0      145.52      145.27      8.71 o 
   5  10   0        5.45        7.88      6.09 o 
   6  10   0        0.20        0.93      2.59 o 
   7  10   0       85.25       68.03     12.46 o 
   8  10   0       13.14        6.08      6.05 o 
   9  10   0      489.00      568.49     40.46 o 
  10  10   0       37.61       36.54      6.43 o 
  11  10   0        9.58       23.22      7.59 o 
  12  10   0       47.95       38.01     14.03 o 
  13  10   0        1.33        3.17      4.68 o 
   1  11   0       11.51       15.08      3.75 o 
   2  11   0      140.06      148.02      6.26 o 
   3  11   0        7.80        9.61      7.17 o 
   4  11   0       25.96       16.86      4.83 o 
   5  11   0      185.32      197.34     11.15 o 
   6  11   0      275.58      278.62      7.46 o 
   7  11   0       22.11       12.29      9.23 o 
   8  11   0      545.44      547.74     14.14 o 
   9  11   0       14.87        8.64      3.66 o 
  10  11   0       13.94        7.57      5.18 o 
  11  11   0       62.03       68.57     66.06 o 
  12  11   0       42.86       34.77     20.59 o 
  13  11   0       20.61       24.81     17.04 o 
   0  12   0     1068.70     1175.12     90.65 o 
   1  12   0      802.57      911.11     49.70 o 
   2  12   0       95.26      106.24      8.33 o 
   3  12   0        3.08        6.15      3.46 o 
   4  12   0       11.70        7.50      5.28 o 
   5  12   0       97.70       95.97      8.90 o 
   6  12   0      160.04      159.12     14.76 o 
   7  12   0      148.84      129.29      6.33 o 
   8  12   0      145.61      139.61     13.31 o 
   9  12   0      287.04      300.26     11.73 o 
  10  12   0      204.67      204.05      5.33 o 
  11  12   0       26.31       21.80      7.62 o 
   1  13   0      156.08      159.84      6.89 o 
   2  13   0      998.19     1033.42     67.84 o 
   3  13   0       26.78       20.67     14.96 o 
   4  13   0       32.20       29.67      6.29 o 
   5  13   0       35.93       32.28      8.52 o 
   6  13   0       63.53       55.21      9.01 o 
   7  13   0      127.53      147.53      8.90 o 
   8  13   0      550.34      526.99     19.65 o 
   9  13   0      294.46      325.23      7.09 o 
  10  13   0       22.75       17.73      6.12 o 
  11  13   0        2.44       -0.08      4.52 o 
   0  14   0      473.08      514.11     40.35 o 
   1  14   0      476.92      528.90     20.63 o 
   2  14   0      365.00      385.33     18.59 o 
   3  14   0       94.28       91.61      4.96 o 
   4  14   0       72.27       60.59     12.30 o 
   5  14   0      107.82      114.80     15.65 o 
   6  14   0        4.25        9.26      3.00 o 
   7  14   0       37.07       42.89      8.51 o 
   8  14   0        0.02        5.39      3.23 o 
   9  14   0       13.93       17.98      5.35 o 
  10  14   0       11.63       13.02      6.45 o 
   1  15   0       51.80       51.03     11.09 o 
   2  15   0       31.77       33.02      6.32 o 
   3  15   0       17.48       12.80      5.28 o 
   4  15   0        2.91        0.93      3.47 o 
   5  15   0        1.53        4.18      3.46 o 
   6  15   0       29.43       17.38      6.03 o 
   7  15   0        1.71        6.20      5.73 o 
   8  15   0        5.99        9.73      3.35 o 
   9  15   0        0.03        4.07      3.36 o 
   0  16   0       31.86       37.86     10.11 o 
   1  16   0       21.85       32.29      7.15 o 
   2  16   0       43.99       32.11      7.35 o 
   3  16   0       52.93       53.32     11.51 o 
   4  16   0       16.16       11.64      5.37 o 
   5  16   0        1.51       -4.52      4.52 o 
   6  16   0        7.16        9.79      4.31 o 
   7  16   0        1.75        2.48      2.86 o 
   8  16   0        4.28       -1.23      3.79 o 
   1  17   0      247.30      262.29     20.66 o 
   2  17   0      400.86      441.05     33.92 o 
   3  17   0       16.13        7.60      4.59 o 
   4  17   0        0.02        6.29      4.22 o 
   5  17   0      148.78      126.45     10.95 o 
   6  17   0       52.92       25.41      9.39 o 
   0  18   0       83.12       99.10     31.07 o 
   1  18   0      135.00      136.48     12.60 o 
   2  18   0        3.86        3.92      3.47 o 
   3  18   0      116.58      145.04     24.59 o 
   4  18   0       13.43       11.82      4.62 o 
 -16   1   1       20.52       17.88      4.47 o 
 -15   1   1        1.68       -1.75      2.79 o 
 -14   1   1        0.01       -0.30      8.27 o 
 -13   1   1       46.29       47.62      7.00 o 
 -12   1   1       21.32       12.49     13.60 o 
 -11   1   1      260.23      256.36     17.80 o 
 -10   1   1        0.03       -5.70     30.00 o 
  -9   1   1        0.00       14.71     39.92 o 
  -8   1   1      394.92      403.54     25.83 o 
  -7   1   1        1.04       28.57     36.11 o 
  -6   1   1      709.29      654.91     27.75 o 
  -5   1   1       88.39       77.48     14.05 o 
  -4   1   1      259.95      183.46     20.87 o 
  -3   1   1      853.40      797.91     45.10 o 
  -2   1   1     6592.12     5342.79    520.60 o 
  -1   1   1      663.64      606.44     15.55 o 
   0   1   1      419.78      387.36      6.55 o 
   1   1   1      259.43      222.14      6.10 o 
   2   1   1        0.52        1.98      0.81 o 
   3   1   1      731.92      616.12     10.51 o 
   4   1   1     3324.03     3313.66     50.78 o 
   5   1   1      139.38      144.64      8.81 o 
   6   1   1      526.69      565.23     11.54 o 
   7   1   1       93.90       96.28      5.31 o 
   8   1   1      106.84       92.42     10.43 o 
   9   1   1        0.41        1.60      2.29 o 
  10   1   1      302.40      328.21      7.28 o 
  11   1   1       11.42       -0.38      6.17 o 
  12   1   1        0.44        2.58      3.24 o 
  13   1   1       96.36       91.84     23.51 o 
  14   1   1        8.83        8.94      4.15 o 
  15   1   1        8.77       11.47      3.72 o 
 -16   2   1        4.13        4.12      2.80 o 
 -15   2   1      122.75      140.06     13.16 o 
 -14   2   1       39.84       30.48      9.64 o 
 -13   2   1        0.15        3.51     17.68 o 
 -12   2   1     1253.21     1228.95     54.99 o 
 -11   2   1      874.31      870.15     45.27 o 
 -10   2   1      183.72      203.68     41.33 o 
  -9   2   1       93.94      112.10     27.69 o 
  -8   2   1       65.85       68.21     10.61 o 
  -7   2   1      750.33      744.76     12.34 o 
  -6   2   1      337.09      366.37     22.95 o 
  -5   2   1      108.46       79.58     50.91 o 
  -4   2   1      103.74      116.62     18.69 o 
  -3   2   1       37.71       41.26     18.15 o 
  -2   2   1     6114.27     6354.04    874.59 o 
  -1   2   1        6.10       -1.69      7.03 o 
   0   2   1     5099.12     4418.89    608.00 o 
   1   2   1     1691.41     1517.51     50.64 o 
   2   2   1     1128.39     1071.55     17.81 o 
   3   2   1       74.54       78.91      5.80 o 
   4   2   1      285.09      283.80     12.64 o 
   5   2   1     1894.61     1933.80     26.14 o 
   6   2   1      168.01      170.01      2.96 o 
   7   2   1      296.24      280.43      5.11 o 
   8   2   1      255.86      255.24      7.95 o 
   9   2   1       62.30       53.11     20.38 o 
  10   2   1       58.67       58.05      7.48 o 
  11   2   1      127.78       99.99      6.56 o 
  12   2   1        2.18       -4.10      4.10 o 
  13   2   1        9.08        3.62      5.54 o 
  14   2   1        3.96        2.07      5.34 o 
  15   2   1       12.69       15.86      5.43 o 
 -16   3   1       13.56       16.34      4.12 o 
 -15   3   1       19.82       14.45      5.14 o 
 -14   3   1        3.26        5.50      3.43 o 
 -13   3   1       58.55       59.20      9.99 o 
 -12   3   1       39.81       33.43     12.54 o 
 -11   3   1       17.95       19.45     17.19 o 
 -10   3   1       20.93       28.35      6.24 o 
  -9   3   1      125.61      106.70     17.57 o 
  -8   3   1      104.53      107.22     17.05 o 
  -7   3   1      461.09      498.62     25.70 o 
  -6   3   1      396.43      395.21     32.56 o 
  -5   3   1     2240.97     2042.38    130.01 o 
  -4   3   1       78.09       99.83      9.91 o 
  -3   3   1      604.88      588.92     12.75 o 
  -2   3   1     3425.47     3449.87    108.45 o 
  -1   3   1     4331.64     4002.97    155.32 o 
   0   3   1        0.33        4.52      2.03 o 
   1   3   1     1381.79     1311.63     30.74 o 
   2   3   1      178.90      154.52     14.19 o 
   3   3   1     1969.12     1786.66     44.26 o 
   4   3   1       27.39       24.98      2.79 o 
   5   3   1       97.91      114.84      8.57 o 
   6   3   1       11.04        5.40      1.63 o 
   7   3   1       16.23        9.48      2.08 o 
   8   3   1      336.89      352.91      8.53 o 
   9   3   1       75.72       74.69     22.44 o 
  10   3   1      185.89      188.79     10.14 o 
  11   3   1       55.27       48.88      5.64 o 
  12   3   1        0.11        1.25      4.86 o 
  13   3   1       35.06       31.54      6.39 o 
  14   3   1       22.12       18.47      3.59 o 
  15   3   1       82.12       94.92     15.74 o 
 -16   4   1        1.61        0.33      3.81 o 
 -15   4   1        7.76        6.17      7.13 o 
 -14   4   1       29.79       26.07      6.24 o 
 -13   4   1      104.55      101.22     28.12 o 
 -12   4   1        7.88        5.01     14.28 o 
 -11   4   1      181.13      156.69     15.07 o 
 -10   4   1        0.38       -0.41     25.28 o 
  -9   4   1       93.82       70.33     56.01 o 
  -8   4   1      124.27      125.86     52.83 o 
  -7   4   1      511.44      503.22     13.40 o 
  -6   4   1        0.65        2.26      8.48 o 
  -5   4   1       80.97       46.08      5.62 o 
  -4   4   1     1123.53     1005.89     29.77 o 
  -3   4   1      626.60      618.92     11.70 o 
  -2   4   1     3755.16     3445.57    103.15 o 
  -1   4   1     4183.96     3707.44    106.15 o 
   0   4   1       30.39       35.16      6.62 o 
   1   4   1      156.65      123.48     13.09 o 
   2   4   1      488.44      525.17     12.50 o 
   3   4   1     1829.12     1647.43     33.43 o 
   4   4   1     1251.92     1196.04     42.44 o 
   5   4   1      333.98      334.93      4.73 o 
   6   4   1       82.60       99.70      2.70 o 
   7   4   1      159.26      145.30     12.64 o 
   8   4   1      759.07      868.15     22.83 o 
   9   4   1       99.35       97.53      6.52 o 
  10   4   1      127.78      119.79      6.96 o 
  11   4   1        0.01        4.25      1.98 o 
  12   4   1      128.56      129.20     15.65 o 
  13   4   1       77.96       73.54     12.30 o 
  14   4   1      137.95      142.33     11.95 o 
  15   4   1       54.79       34.64     11.32 o 
 -15   5   1        5.35        4.54      3.07 o 
 -14   5   1       10.24        5.84     24.34 o 
 -13   5   1       38.99       35.52      9.39 o 
 -12   5   1       40.01       27.17     27.65 o 
 -11   5   1      660.28      647.74     35.34 o 
 -10   5   1       93.05       96.59     19.42 o 
  -9   5   1      246.60      229.98     37.94 o 
  -8   5   1      194.61      185.96      7.96 o 
  -7   5   1        6.61        8.79      3.47 o 
  -6   5   1     1021.36      969.95     35.06 o 
  -5   5   1     1862.94     1992.18     34.65 o 
  -3   5   1      636.89      603.85     20.74 o 
  -2   5   1        0.90        0.80      0.80 o 
  -1   5   1     3108.90     2769.96     64.76 o 
   0   5   1      198.09      230.96     18.46 o 
   1   5   1     1662.25     1639.47     38.44 o 
   2   5   1     1153.72     1168.01     27.47 o 
   3   5   1        0.53        2.80      1.57 o 
   4   5   1        4.53        3.48      1.00 o 
   5   5   1      108.66      105.22     12.78 o 
   6   5   1       83.28      100.99      7.40 o 
   7   5   1      118.51      118.99     41.31 o 
   8   5   1      412.80      387.73      6.51 o 
   9   5   1     1678.70     1715.61     61.33 o 
  10   5   1       91.56       78.54      7.32 o 
  11   5   1      166.21      153.19      4.66 o 
  12   5   1      217.03      216.62      9.76 o 
  13   5   1       47.12       46.27     11.17 o 
  14   5   1        0.17        3.83      2.50 o 
  15   5   1       96.12      101.03     16.78 o 
 -15   6   1       47.12       33.43      6.83 o 
 -14   6   1      107.11       99.43     17.61 o 
 -13   6   1       71.30       56.25     16.34 o 
 -12   6   1      437.83      414.02      9.68 o 
 -11   6   1     1705.75     1793.42     63.63 o 
 -10   6   1     1226.69     1251.07     33.14 o 
  -9   6   1       11.91       16.12     34.35 o 
  -8   6   1      942.65      957.04     41.22 o 
  -7   6   1        0.47        1.93      2.87 o 
  -6   6   1       33.16       23.79      4.28 o 
  -5   6   1      158.24      181.62      4.67 o 
  -4   6   1      354.54      331.54      8.20 o 
  -3   6   1     1749.45     1736.65     25.24 o 
  -2   6   1      187.20      143.49     11.77 o 
  -1   6   1      862.49      819.02     24.65 o 
   0   6   1      556.87      552.02      8.28 o 
   1   6   1       15.43        9.39      4.90 o 
   2   6   1      430.98      479.16     18.55 o 
   3   6   1     3052.99     3514.72     49.03 o 
   4   6   1      361.58      402.35      8.34 o 
   5   6   1       11.42        7.56      2.16 o 
   6   6   1       10.52        8.97      1.90 o 
   7   6   1       24.11       26.78      2.93 o 
   8   6   1     1076.97     1133.78     42.50 o 
   9   6   1     2394.85     2372.38     67.64 o 
  10   6   1      136.86      137.58      5.88 o 
  11   6   1      129.38      132.26      6.16 o 
  12   6   1        1.26        0.42      3.17 o 
  13   6   1       58.41       61.70     15.30 o 
  14   6   1       24.77       20.94      5.15 o 
 -15   7   1        1.08       -1.66      9.65 o 
 -14   7   1      105.29      136.95     21.95 o 
 -13   7   1      336.28      385.99     15.91 o 
 -12   7   1      498.77      505.38     39.94 o 
 -11   7   1      178.26      155.31     17.33 o 
 -10   7   1      749.01      765.72     91.87 o 
  -9   7   1        1.92        1.00     23.10 o 
  -8   7   1        2.00        3.65      2.95 o 
  -7   7   1        7.83        7.46      2.65 o 
  -6   7   1     1596.29     1597.90     48.64 o 
  -5   7   1     1496.92     1714.79     46.46 o 
  -4   7   1       11.63        9.67      4.22 o 
  -3   7   1        8.88        7.11      1.77 o 
  -2   7   1      393.77      379.15     13.39 o 
  -1   7   1       78.98       76.81      6.51 o 
   0   7   1     1980.60     1849.19     59.32 o 
   1   7   1     5576.78     6043.48     15.31 o 
   2   7   1        4.86       -0.36      1.91 o 
   3   7   1      365.94      368.17      5.94 o 
   4   7   1       87.76       78.08      6.21 o 
   5   7   1       34.43       22.96      3.31 o 
   6   7   1      195.46      190.64      8.46 o 
   7   7   1      116.53      109.59      4.42 o 
   8   7   1     1129.59     1167.03     52.61 o 
   9   7   1     1251.59     1314.03     42.37 o 
  10   7   1      383.95      376.02     13.17 o 
  11   7   1       67.62       60.02      6.12 o 
  12   7   1        1.19       -2.89      3.65 o 
  13   7   1        0.37       -2.60      3.76 o 
  14   7   1       21.33       21.30      5.28 o 
 -14   8   1       69.40       68.78     22.17 o 
 -13   8   1       22.47       29.33     18.40 o 
 -12   8   1       87.26      110.79     29.10 o 
 -11   8   1     1090.16     1129.33     44.58 o 
 -10   8   1       15.82       13.22     40.35 o 
  -9   8   1      132.97      118.97      3.46 o 
  -8   8   1        0.39        2.29      3.96 o 
  -7   8   1       51.49       46.86     32.55 o 
  -6   8   1       78.96       77.75     10.14 o 
  -5   8   1       14.75       11.87      3.85 o 
  -4   8   1        0.14       11.22      4.69 o 
  -3   8   1      149.76      194.63      8.48 o 
  -2   8   1     1084.64     1009.91     18.92 o 
  -1   8   1       26.47       23.59      3.06 o 
   0   8   1       90.70       88.87      2.21 o 
   1   8   1      474.96      588.65      8.99 o 
   2   8   1       18.52       18.10      2.72 o 
   3   8   1      819.90      956.70     20.25 o 
   4   8   1        0.76        3.92      1.98 o 
   5   8   1        0.38        3.14      1.45 o 
   6   8   1      140.22      138.20      4.99 o 
   7   8   1      115.99      112.34      2.62 o 
   8   8   1     1932.91     1961.47     27.95 o 
   9   8   1      229.72      219.05     27.76 o 
  10   8   1       18.93       16.23      5.03 o 
  11   8   1       38.04       33.26      4.93 o 
  12   8   1      105.30      119.96     14.13 o 
  13   8   1        2.26        4.68      3.17 o 
  14   8   1      121.11      138.12     17.13 o 
 -14   9   1        0.47       -1.58     12.52 o 
 -13   9   1      146.42       85.79     80.17 o 
 -12   9   1       52.01       21.37     91.18 o 
 -11   9   1        0.73       -3.36     40.80 o 
 -10   9   1        9.45       10.15      5.52 o 
  -9   9   1      104.12       88.39     10.56 o 
  -8   9   1       15.85       13.98      8.92 o 
  -7   9   1       36.18       30.33     10.05 o 
  -6   9   1      250.87      238.24      7.34 o 
  -5   9   1        4.13       10.60      4.38 o 
  -4   9   1      109.39      101.01     22.26 o 
  -3   9   1     3239.04     3373.11    148.38 o 
  -2   9   1        3.70        6.64      2.24 o 
  -1   9   1      193.39      209.31      5.84 o 
   0   9   1      156.26      163.24     12.83 o 
   1   9   1       49.40       40.49      6.69 o 
   2   9   1       66.31       67.23      6.79 o 
   3   9   1      158.43      194.04      7.84 o 
   4   9   1     1129.88     1182.01     40.78 o 
   5   9   1      247.56      288.86      6.89 o 
   6   9   1        2.29        0.78      1.93 o 
   7   9   1        1.53        2.84      1.35 o 
   8   9   1      262.08      264.98      9.24 o 
   9   9   1       29.56       29.12      4.53 o 
  10   9   1      148.52      151.77      6.10 o 
  11   9   1        0.24        0.81      2.49 o 
  12   9   1       50.61       44.03      9.02 o 
  13   9   1      189.20      205.56     33.86 o 
 -14  10   1       87.53      120.14     22.10 o 
 -13  10   1       71.53       21.65     83.33 o 
 -12  10   1       20.28       19.70     30.73 o 
 -11  10   1        7.80        3.87     29.94 o 
 -10  10   1      663.36      652.10     38.46 o 
  -9  10   1      110.69       90.15     19.59 o 
  -8  10   1       35.88       16.65     12.19 o 
  -7  10   1      141.68      167.56     17.15 o 
  -6  10   1      368.39      360.44     20.57 o 
  -5  10   1      297.25      305.07     14.10 o 
  -4  10   1       17.27       14.03      4.12 o 
  -3  10   1      208.55      211.63     13.13 o 
  -2  10   1      279.02      286.11     19.83 o 
  -1  10   1      112.36      121.35     18.21 o 
   0  10   1      360.59      358.49      9.50 o 
   1  10   1      375.51      382.71     10.10 o 
   2  10   1       25.21       25.97      5.84 o 
   3  10   1      289.19      306.38     11.76 o 
   4  10   1      237.14      233.57      5.06 o 
   5  10   1       11.04       12.18      2.45 o 
   6  10   1      853.52      852.99     22.18 o 
   7  10   1      336.12      326.97     10.88 o 
   8  10   1      239.76      265.11      8.94 o 
   9  10   1       42.49       46.62      8.98 o 
  10  10   1      101.99      119.22      9.18 o 
  11  10   1      645.19      750.82    220.87 o 
  12  10   1      117.21      129.57     16.34 o 
  13  10   1       29.16       24.07      8.46 o 
 -13  11   1      133.93      193.67     34.01 o 
 -12  11   1       22.87       16.31     51.21 o 
 -11  11   1       15.84       -0.67     95.82 o 
 -10  11   1       38.49       45.79      9.14 o 
  -9  11   1       10.20        4.99      4.83 o 
  -8  11   1      970.88      986.39     37.73 o 
  -7  11   1       26.67       22.15     16.40 o 
  -6  11   1        7.06       -0.57      6.45 o 
  -5  11   1       33.33       36.76      8.88 o 
  -4  11   1       30.44       32.54      7.11 o 
  -3  11   1       23.78       28.63     19.81 o 
  -2  11   1     3942.72     3887.78     86.46 o 
  -1  11   1     1070.75     1076.82     17.89 o 
   0  11   1       46.00       42.91     24.00 o 
   1  11   1       78.58       97.94      8.86 o 
   2  11   1      276.37      292.82     11.23 o 
   3  11   1      197.98      209.98      9.97 o 
   4  11   1       42.86       59.25     12.68 o 
   5  11   1      519.33      427.95      8.12 o 
   6  11   1      931.11      884.08     28.18 o 
   7  11   1        2.04       -0.17      2.29 o 
   8  11   1      159.21      178.56      8.79 o 
   9  11   1      399.92      426.74     17.75 o 
  10  11   1        5.39        7.14      3.13 o 
  11  11   1       42.72       40.13      8.68 o 
  12  11   1      145.45      192.01     23.10 o 
 -12  12   1        6.43        8.21      6.32 o 
 -11  12   1      482.20      591.33     64.48 o 
 -10  12   1       11.00        9.17      5.92 o 
  -9  12   1       14.66       32.16      8.56 o 
  -8  12   1     1658.32     1855.09    118.59 o 
  -7  12   1      939.38      949.30     73.23 o 
  -6  12   1       57.96       40.51      8.03 o 
  -5  12   1       22.85       26.60     19.62 o 
  -4  12   1        4.38        1.41      4.35 o 
  -3  12   1        3.21        5.34      4.18 o 
  -2  12   1       52.59       54.08     13.02 o 
  -1  12   1     3443.67     3621.32    620.47 o 
   0  12   1     3520.06     3749.30    642.71 o 
   1  12   1       74.47       82.91     15.01 o 
   2  12   1      148.40      173.30     25.07 o 
   3  12   1       54.67       48.70      8.16 o 
   4  12   1      122.61      102.21      3.85 o 
   5  12   1       53.61       57.23      4.05 o 
   6  12   1      279.80      239.31      8.66 o 
   7  12   1      255.92      258.52      5.15 o 
   8  12   1        0.01        3.00      2.50 o 
   9  12   1       26.62       21.87      4.36 o 
  10  12   1       14.00        6.93      3.67 o 
  11  12   1       44.30       54.45     18.40 o 
 -11  13   1        2.45        5.39      4.21 o 
 -10  13   1       10.05        8.18      4.31 o 
  -9  13   1      507.52      446.50     24.25 o 
  -8  13   1        2.88        5.36      4.16 o 
  -7  13   1        6.01        5.12      3.72 o 
  -6  13   1       16.07       14.99      6.78 o 
  -5  13   1       27.34       26.06     12.04 o 
  -4  13   1       45.76       35.69      7.13 o 
  -3  13   1      638.76      698.90     30.21 o 
  -2  13   1     2829.30     2877.59    110.55 o 
  -1  13   1     2134.33     2134.72     43.58 o 
   0  13   1       61.31       63.76     11.88 o 
   1  13   1      338.64      365.31      8.85 o 
   2  13   1        6.87        4.32      3.97 o 
   3  13   1       19.46       13.68      8.15 o 
   4  13   1      841.60      828.11     38.57 o 
   5  13   1      438.36      366.45      7.90 o 
   6  13   1      642.88      594.66     20.04 o 
   7  13   1       33.44       36.68      6.42 o 
   8  13   1      292.32      308.41      3.96 o 
   9  13   1       10.92        9.28      4.17 o 
  10  13   1        0.03        3.70      4.45 o 
  11  13   1      133.61      170.21     36.05 o 
 -11  14   1        5.70        0.12      4.71 o 
 -10  14   1       55.47       42.15     14.53 o 
  -9  14   1      107.18       98.21     15.28 o 
  -8  14   1       93.18       70.38     16.67 o 
  -7  14   1       31.92       13.66      8.61 o 
  -6  14   1      151.40      152.93     11.69 o 
  -5  14   1       25.51       19.38      5.23 o 
  -4  14   1      152.49      145.02     21.53 o 
  -3  14   1      205.84      212.79      6.80 o 
  -2  14   1      668.53      737.65     34.46 o 
  -1  14   1      681.31      686.38     26.54 o 
   0  14   1      209.90      222.59      9.58 o 
   1  14   1       28.78       35.73      5.34 o 
   2  14   1      379.19      392.84     24.62 o 
   3  14   1       87.29       74.61     16.74 o 
   4  14   1       40.55       37.28      6.75 o 
   5  14   1        0.11       -4.18      4.18 o 
   6  14   1        0.05        3.20      3.08 o 
   7  14   1      246.94      213.06     15.16 o 
   8  14   1      304.96      324.98     25.11 o 
   9  14   1       33.26       36.65     11.16 o 
  10  14   1      169.43      203.77     34.69 o 
 -10  15   1      146.76      152.34     26.92 o 
  -9  15   1      105.32       63.35     18.18 o 
  -8  15   1       19.87       14.79      5.08 o 
  -7  15   1        3.92        2.53      4.34 o 
  -6  15   1      191.45      217.86      5.78 o 
  -5  15   1      191.85      176.64      8.54 o 
  -4  15   1       76.82       78.01     17.49 o 
  -3  15   1       11.97       14.29      4.76 o 
  -2  15   1      155.72      165.37      5.43 o 
  -1  15   1       10.19        7.03      3.67 o 
   0  15   1      201.08      221.13     11.61 o 
   1  15   1       99.91       95.27     18.06 o 
   2  15   1       67.91       61.07     11.10 o 
   3  15   1      403.62      416.48     21.48 o 
   4  15   1       31.60       31.08      7.22 o 
   5  15   1       54.90       55.01     12.24 o 
   6  15   1        7.26        8.28      3.06 o 
   7  15   1      143.98      136.65     16.37 o 
   8  15   1       26.63       24.89      6.59 o 
   9  15   1       15.71       13.20      6.18 o 
  -8  16   1       24.60       16.25      5.55 o 
  -7  16   1       12.85        7.90      8.86 o 
  -6  16   1      160.71      192.23     15.57 o 
  -5  16   1       26.78       20.12      4.58 o 
  -4  16   1      300.57      348.56      8.00 o 
  -3  16   1       33.89       22.57      6.50 o 
  -2  16   1       13.01       14.12      7.43 o 
  -1  16   1       26.97       21.03      7.08 o 
   0  16   1      449.65      535.01     20.32 o 
   1  16   1       10.42        4.50      4.18 o 
   2  16   1        0.81        2.84      5.31 o 
   3  16   1       80.23       57.97     13.62 o 
   4  16   1       17.59       13.76      4.42 o 
   5  16   1        0.06       -2.24      7.28 o 
   6  16   1        8.26        5.27      2.57 o 
   7  16   1       19.69       23.14      7.45 o 
  -7  17   1       23.97       34.55     12.29 o 
  -6  17   1       31.99       32.44     10.85 o 
  -5  17   1      332.71      415.61     32.77 o 
  -4  17   1       15.15       13.27      5.65 o 
  -3  17   1       64.06       61.15     12.08 o 
  -2  17   1        6.42        3.64      3.66 o 
  -1  17   1       70.44       56.68     13.04 o 
   0  17   1       15.68       12.46      6.60 o 
   1  17   1       38.46       21.99      6.54 o 
   2  17   1      705.27      808.79     61.24 o 
   3  17   1        1.97        1.26      2.20 o 
   4  17   1       97.82      105.30     15.20 o 
   5  17   1      201.97      217.39     29.86 o 
   6  17   1        8.53       11.83      6.56 o 
  -4  18   1      274.06      386.48     45.84 o 
  -3  18   1       81.09       66.42     18.51 o 
  -2  18   1        0.31        1.67      5.11 o 
  -1  18   1      172.84      185.01     15.76 o 
   0  18   1       39.88       43.98      9.44 o 
   1  18   1       21.12       15.54      4.15 o 
   2  18   1      286.07      286.66     37.19 o 
   3  18   1      448.56      497.82     59.46 o 
 -16   0   2        0.27        9.60     14.48 o 
 -15   0   2       14.04       19.54     33.30 o 
 -14   0   2      129.59      143.96     14.27 o 
 -13   0   2        2.13        8.41     52.30 o 
 -12   0   2      352.67      302.26     66.29 o 
 -11   0   2     1153.40     1036.51     79.11 o 
 -10   0   2       82.03      217.05     65.69 o 
  -9   0   2     1092.07     1346.92    103.17 o 
  -8   0   2     1197.63     1157.85    107.39 o 
  -7   0   2      420.58      354.75     70.06 o 
  -6   0   2       19.25       32.26     33.52 o 
  -5   0   2      116.56      140.42     19.53 o 
  -4   0   2      121.98      185.98     47.51 o 
  -3   0   2     8921.54     8963.94   1235.68 o 
  -2   0   2     1193.70     1126.27     80.32 o 
  -1   0   2     1124.98     1138.18     87.71 o 
   0   0   2      224.76      235.19     10.42 o 
   1   0   2      170.49      140.55     14.22 o 
   2   0   2       19.19       30.99      4.76 o 
   3   0   2     6876.73     6883.79    669.23 o 
   4   0   2     3931.31     4037.16    133.03 o 
   5   0   2     5140.41     5654.84    447.58 o 
   6   0   2     2331.12     2548.26     43.90 o 
   7   0   2     2278.21     2368.16    108.60 o 
   8   0   2      218.22      222.74     10.00 o 
   9   0   2       99.04      102.10     10.86 o 
  10   0   2       79.84       58.80      3.94 o 
  11   0   2     1191.79     1027.23     35.52 o 
  12   0   2       70.35       64.78     17.35 o 
  14   0   2       12.43       22.02      8.22 o 
 -16   1   2      209.49      218.20     20.61 o 
 -15   1   2      333.88      330.74     22.06 o 
 -14   1   2       10.59        7.05      6.76 o 
 -13   1   2      500.40      526.83     25.80 o 
 -12   1   2       90.79       84.46     17.08 o 
 -11   1   2      380.68      418.62     31.02 o 
 -10   1   2     1481.01     1596.15    156.41 o 
  -9   1   2     2529.44     2888.43     64.99 o 
  -8   1   2      724.42      710.00    116.10 o 
  -7   1   2      134.69      129.08     13.28 o 
  -6   1   2        5.95        2.10      4.29 o 
  -5   1   2        0.22       -2.12     43.36 o 
  -4   1   2     1908.35     1958.44     46.49 o 
  -3   1   2    10701.32    11531.08   1122.86 o 
  -2   1   2    75779.17    75415.28  10375.79 o 
  -1   1   2     1171.15     1146.92     34.25 o 
   0   1   2       19.36       17.70      6.20 o 
   1   1   2       13.32       13.10      5.44 o 
   2   1   2        2.75        1.66      0.84 o 
   3   1   2      162.69      151.59     12.53 o 
   4   1   2     3835.90     4161.22     44.95 o 
   5   1   2     1384.53     1545.61     16.98 o 
   6   1   2       83.03       68.49      3.71 o 
   7   1   2       13.02       13.89      2.23 o 
   8   1   2      318.96      329.65      6.59 o 
   9   1   2       42.24       44.15      4.12 o 
  10   1   2      646.06      594.71     16.63 o 
  11   1   2      402.07      369.91     23.42 o 
  12   1   2      238.89      195.58     13.37 o 
  13   1   2        0.95        2.56      8.22 o 
  14   1   2       11.35       15.23      5.20 o 
 -16   2   2       16.09       23.34     14.95 o 
 -15   2   2      155.30      163.54     11.92 o 
 -14   2   2      152.62      166.05     38.92 o 
 -13   2   2       73.31       76.51     16.22 o 
 -12   2   2       20.99       10.39     15.71 o 
 -11   2   2      139.37      113.18     36.75 o 
 -10   2   2      162.30      173.92     32.81 o 
  -9   2   2        2.00      -28.86     56.97 o 
  -8   2   2       16.68       16.22     30.25 o 
  -7   2   2      435.89      376.82     11.47 o 
  -6   2   2        1.81        0.67      6.34 o 
  -5   2   2     2946.23     2965.72     54.40 o 
  -4   2   2     1260.18     1100.47     41.26 o 
  -3   2   2      883.39      816.03     61.90 o 
  -2   2   2     2080.78     1992.75     83.78 o 
  -1   2   2      878.21      847.64     15.94 o 
   0   2   2     3208.72     2936.00     54.31 o 
   1   2   2      517.91      421.27      9.59 o 
   2   2   2       35.21       29.53      2.83 o 
   3   2   2     1276.96     1179.69     29.84 o 
   4   2   2      848.10      991.52     14.43 o 
   5   2   2      198.23      205.64      4.85 o 
   6   2   2      304.26      319.18      5.04 o 
   7   2   2       59.43       63.80      8.32 o 
   8   2   2        7.88        6.87      3.01 o 
   9   2   2       62.97       70.36      8.88 o 
  10   2   2      691.33      598.44     16.78 o 
  11   2   2        3.86        2.27      1.74 o 
  12   2   2        0.54        0.47      3.09 o 
  13   2   2       88.35       70.35     14.35 o 
  14   2   2        0.46        2.13      5.32 o 
 -16   3   2        1.13        7.56      7.09 o 
 -15   3   2        6.48        4.89      4.58 o 
 -14   3   2      187.56      199.96     64.39 o 
 -13   3   2      168.90      182.69     22.55 o 
 -12   3   2        5.75       -7.93     13.33 o 
 -11   3   2       39.50       45.39     51.08 o 
 -10   3   2      117.84      123.28     15.32 o 
  -9   3   2       62.11       62.09      7.04 o 
  -8   3   2      237.75      233.25     11.68 o 
  -7   3   2      462.28      463.11     22.45 o 
  -6   3   2      728.25      777.85     17.23 o 
  -5   3   2     1150.87     1309.98     39.20 o 
  -4   3   2      899.55      825.08     21.06 o 
  -3   3   2     4155.25     3833.35    110.37 o 
  -2   3   2     1017.70      885.36     25.59 o 
  -1   3   2      782.42      861.21     18.16 o 
   0   3   2     9240.27     7472.00   1028.06 o 
   1   3   2      442.40      446.33     12.58 o 
   2   3   2     4810.56     4396.19    270.14 o 
   3   3   2      151.23      174.70      9.55 o 
   4   3   2      141.13      157.99      8.52 o 
   5   3   2       32.33       36.56      2.29 o 
   6   3   2      132.68      143.79      7.78 o 
   7   3   2      226.19      264.31      5.77 o 
   8   3   2      983.26     1002.14     11.95 o 
   9   3   2       28.76       31.97      4.82 o 
  10   3   2      365.70      367.31     10.61 o 
  11   3   2        3.01        3.81      1.73 o 
  12   3   2      354.22      398.93     23.57 o 
  13   3   2        0.36       -0.35      5.92 o 
  14   3   2       23.01       29.81      6.76 o 
 -16   4   2       12.56        8.42      6.71 o 
 -15   4   2        7.71        8.55      5.95 o 
 -14   4   2       25.14       39.55     73.91 o 
 -13   4   2        7.03       -0.51      6.06 o 
 -12   4   2      642.71      618.27     55.98 o 
 -11   4   2        0.07       -2.74     32.04 o 
 -10   4   2       38.23       30.47      9.65 o 
  -9   4   2      182.84      182.92     20.25 o 
  -8   4   2       21.13       35.57     80.25 o 
  -7   4   2      175.12      161.48     17.86 o 
  -6   4   2       70.87       49.85      8.38 o 
  -5   4   2       98.50       95.83      7.48 o 
  -4   4   2      386.25      352.34      9.69 o 
  -3   4   2      819.33      800.10     12.81 o 
  -2   4   2     1306.98     1240.58     57.81 o 
  -1   4   2      224.49      216.95     10.96 o 
   0   4   2      194.46      168.88     15.50 o 
   1   4   2      298.77      286.87      8.41 o 
   2   4   2       34.49       30.27      4.34 o 
   3   4   2      852.64      832.58      9.48 o 
   4   4   2      112.66      126.12      2.21 o 
   5   4   2     1036.81     1109.85     18.02 o 
   6   4   2      128.33      104.06     12.35 o 
   7   4   2      856.71      841.83     21.08 o 
   8   4   2     1396.68     1424.53     44.76 o 
   9   4   2      629.06      658.41      9.11 o 
  10   4   2      555.55      530.39     12.91 o 
  11   4   2        4.10        1.78      2.10 o 
  12   4   2       19.77       22.51      7.24 o 
  13   4   2       29.54       42.28     11.11 o 
  14   4   2      148.70      184.63     22.35 o 
 -16   5   2       10.25       11.38      4.74 o 
 -15   5   2      175.12      160.48     26.56 o 
 -14   5   2       24.83       16.70      8.72 o 
 -13   5   2     1147.41     1413.18     89.29 o 
 -12   5   2     2114.55     2344.15    208.69 o 
 -11   5   2       12.77        3.24      8.32 o 
 -10   5   2      267.06      259.01     38.58 o 
  -9   5   2       15.51       10.03     12.57 o 
  -8   5   2      147.85      156.22     46.55 o 
  -7   5   2      199.70      181.17     14.09 o 
  -6   5   2      998.36     1043.42     13.98 o 
  -5   5   2     2475.81     2613.86     36.50 o 
  -4   5   2      268.01      271.81     16.12 o 
  -3   5   2       28.63       26.51      4.51 o 
  -2   5   2       81.85       90.88      9.62 o 
  -1   5   2       40.97       49.51      4.05 o 
   0   5   2      751.23      854.94     23.91 o 
   1   5   2     6133.38     6194.77     12.90 o 
   2   5   2     2127.12     2240.44     27.18 o 
   3   5   2       16.98       24.67      2.79 o 
   4   5   2       17.07       16.37      1.83 o 
   5   5   2      244.07      266.39      5.06 o 
   6   5   2      407.88      423.30      9.93 o 
   7   5   2     2577.98     2523.68     29.47 o 
   8   5   2     1977.46     2060.84     70.43 o 
   9   5   2       29.35       35.60      6.44 o 
  10   5   2       85.36       83.43      5.92 o 
  11   5   2        4.94        3.38      3.94 o 
  12   5   2        9.01       10.42      6.31 o 
  13   5   2        3.58        2.08      3.82 o 
  14   5   2        1.57        0.16      4.12 o 
 -15   6   2        2.70       -5.31     42.04 o 
 -14   6   2       51.41       31.23     17.27 o 
 -13   6   2       30.33       36.30     62.49 o 
 -12   6   2      416.15      455.99     92.85 o 
 -11   6   2      836.27      865.37     33.92 o 
 -10   6   2       49.44       49.19     35.97 o 
  -9   6   2      306.18      318.63     88.09 o 
  -8   6   2      147.42      148.78     55.58 o 
  -7   6   2     1611.52     1568.89     45.20 o 
  -6   6   2        4.58        2.53      4.34 o 
  -5   6   2      463.88      459.07     10.73 o 
  -4   6   2        0.01       -1.03      9.95 o 
  -3   6   2     1888.15     1964.35     32.28 o 
  -2   6   2      892.61      828.19     17.66 o 
  -1   6   2      678.06      752.93     13.94 o 
   0   6   2       21.38       32.30      3.55 o 
   1   6   2       68.42       68.83      5.81 o 
   2   6   2      194.34      202.68      2.42 o 
   3   6   2      145.76      184.57      3.51 o 
   4   6   2      113.94      110.64      6.58 o 
   5   6   2      233.97      216.80      6.33 o 
   6   6   2       11.66       10.90      1.59 o 
   7   6   2     3419.75     3554.20     62.35 o 
   8   6   2     1786.19     1880.41     37.36 o 
   9   6   2       45.24       42.48      4.55 o 
  10   6   2      150.23      148.76      4.01 o 
  11   6   2        7.73        9.84      2.21 o 
  12   6   2       34.85       35.21      7.68 o 
  13   6   2      162.98      185.86     15.07 o 
  14   6   2      624.64      740.23     87.37 o 
 -15   7   2        1.08       -1.76     11.15 o 
 -14   7   2        9.32       19.43     42.27 o 
 -13   7   2      954.59     1080.32    160.63 o 
 -12   7   2     1641.45     1734.34     40.93 o 
 -11   7   2      796.89      810.62     58.08 o 
 -10   7   2      155.79      134.47     75.25 o 
  -9   7   2       77.20       77.58     17.16 o 
  -8   7   2      337.73      339.58      8.93 o 
  -7   7   2       64.43       74.88      5.16 o 
  -6   7   2     1018.27     1169.49     53.01 o 
  -5   7   2     1037.25     1124.15     24.38 o 
  -4   7   2      471.81      437.39     16.69 o 
  -3   7   2       80.75       94.78      4.01 o 
  -2   7   2      259.84      266.99      6.54 o 
  -1   7   2      180.77      207.91      3.98 o 
   0   7   2     3175.99     3169.25     83.10 o 
   1   7   2     2439.91     2557.72     35.82 o 
   2   7   2      942.13      971.48     32.94 o 
   3   7   2       43.01       36.16      5.00 o 
   4   7   2       50.31       49.89      8.80 o 
   5   7   2       77.61       80.99      2.84 o 
   6   7   2     1036.35     1037.24     20.07 o 
   7   7   2     1484.32     1494.06     51.12 o 
   8   7   2     2207.02     2259.88     40.16 o 
   9   7   2        0.73        1.10      1.59 o 
  10   7   2       20.61       17.74      2.45 o 
  11   7   2       11.37       12.39      6.40 o 
  12   7   2        2.73        3.49      4.34 o 
  13   7   2       54.07       37.88      8.29 o 
 -15   8   2      135.01      133.82     25.86 o 
 -14   8   2        2.03       16.78     23.04 o 
 -13   8   2       93.26      115.38    119.99 o 
 -12   8   2        2.34       27.20     74.32 o 
 -11   8   2        2.35        5.44     51.43 o 
 -10   8   2       62.44       38.22     19.54 o 
  -9   8   2       29.33        9.16     11.23 o 
  -8   8   2      593.13      673.21     75.38 o 
  -7   8   2      257.84      270.91      9.00 o 
  -6   8   2      475.98      482.92     19.67 o 
  -5   8   2      106.42      109.79     17.36 o 
  -4   8   2       10.36        4.97      5.05 o 
  -3   8   2      506.32      510.83     12.66 o 
  -2   8   2      259.02      272.68      6.25 o 
  -1   8   2       91.00       94.25      6.93 o 
   0   8   2      245.61      271.97      5.61 o 
   1   8   2      382.26      373.93      7.44 o 
   2   8   2      388.98      415.04      8.60 o 
   3   8   2      601.59      662.72     16.17 o 
   4   8   2        2.73        3.24      2.43 o 
   5   8   2      112.89      108.85      3.69 o 
   6   8   2       21.65       16.08      2.45 o 
   7   8   2      521.77      526.86      8.17 o 
   8   8   2       33.99       29.43      5.58 o 
   9   8   2      152.19      164.58      5.29 o 
  10   8   2        4.24       -0.04      1.52 o 
  11   8   2        7.11        7.92      1.90 o 
  12   8   2       50.60       62.43     15.08 o 
  13   8   2       10.43       19.15      6.70 o 
 -14   9   2       66.31       46.19     26.47 o 
 -13   9   2       32.66       71.11    125.57 o 
 -12   9   2       20.91       39.48     73.23 o 
 -11   9   2      210.43      179.23     30.96 o 
 -10   9   2      111.11       93.85    123.15 o 
  -9   9   2       19.71       22.15     17.10 o 
  -8   9   2      127.08      122.08      9.99 o 
  -7   9   2      119.02      122.16     21.54 o 
  -6   9   2       14.56        7.40     13.46 o 
  -5   9   2       49.62       45.64      6.74 o 
  -4   9   2        0.59        0.05      1.31 o 
  -3   9   2      601.06      586.42     18.33 o 
  -2   9   2       48.75       65.61     11.94 o 
  -1   9   2        5.88        8.70      2.72 o 
   0   9   2      158.29      119.18     17.98 o 
   1   9   2      276.32      303.99     12.14 o 
   2   9   2       60.56       48.84     10.37 o 
   3   9   2      125.64      135.47      7.05 o 
   4   9   2       59.35       71.29     39.01 o 
   5   9   2        5.88        4.79      2.18 o 
   6   9   2      303.22      328.60      8.94 o 
   7   9   2      697.50      729.18     20.31 o 
   8   9   2       19.55       21.50      5.33 o 
   9   9   2        7.84        9.03      1.64 o 
  10   9   2      210.16      213.48      6.92 o 
  11   9   2        9.28        4.14      2.27 o 
  12   9   2      170.27      201.54     18.65 o 
 -14  10   2       18.32       33.32     20.40 o 
 -13  10   2       49.55       75.15    100.72 o 
 -12  10   2       37.92       34.47     16.52 o 
 -11  10   2       25.10        5.19     88.61 o 
 -10  10   2        1.03        6.97      5.32 o 
  -9  10   2       10.43        0.43      5.84 o 
  -8  10   2       83.48       90.23     13.38 o 
  -7  10   2        0.09      -14.73     15.84 o 
  -6  10   2      131.84      133.14     27.25 o 
  -5  10   2      100.32      110.27      6.78 o 
  -4  10   2      104.99      110.73      6.18 o 
  -3  10   2        2.94        4.31      2.55 o 
  -2  10   2       10.07        9.22      2.33 o 
  -1  10   2       19.27       20.59      3.75 o 
   0  10   2      598.53      636.51     22.35 o 
   1  10   2       63.68       67.70      9.72 o 
   2  10   2      386.83      403.30      7.74 o 
   3  10   2       11.06       18.85     10.60 o 
   4  10   2      109.26       85.92      5.15 o 
   5  10   2        5.23        3.58      2.84 o 
   6  10   2      445.14      448.58     14.55 o 
   7  10   2        0.66        0.06      2.72 o 
   8  10   2      121.18      126.29      5.36 o 
   9  10   2        0.09        3.90      1.91 o 
  10  10   2       11.86       13.48      2.39 o 
  11  10   2       70.16       87.19      9.26 o 
  12  10   2        0.06       -1.13      6.03 o 
 -13  11   2       16.11       28.78     41.63 o 
 -12  11   2        0.07       -3.43     34.13 o 
 -11  11   2      416.33      557.93    245.14 o 
 -10  11   2        0.66        4.65      5.24 o 
  -9  11   2      153.60      149.32     11.65 o 
  -8  11   2      277.14      275.05     16.03 o 
  -7  11   2       27.67       21.93     15.95 o 
  -6  11   2        3.82        7.70      5.67 o 
  -5  11   2       42.51       42.60     11.87 o 
  -4  11   2      361.91      381.12     11.10 o 
  -3  11   2     2298.63     2259.92    157.84 o 
  -2  11   2      530.94      572.45     25.73 o 
  -1  11   2       47.75       53.26      6.64 o 
   0  11   2       34.65       32.82      4.90 o 
   1  11   2       77.37       77.54      8.70 o 
   2  11   2        8.45        5.50      4.37 o 
   3  11   2       40.72       34.16      7.41 o 
   4  11   2       22.85       21.18     10.39 o 
   5  11   2        4.18        0.72      2.56 o 
   6  11   2      439.59      438.83     14.55 o 
   7  11   2      184.46      192.89      5.14 o 
   8  11   2        2.79       -1.59      2.45 o 
   9  11   2        3.67        2.33      2.70 o 
  10  11   2        1.52        5.02      1.91 o 
  11  11   2       55.93       38.14      7.58 o 
 -12  12   2       10.99       29.06    116.55 o 
 -11  12   2        8.98        8.80      9.03 o 
 -10  12   2      625.81      624.28    183.76 o 
  -9  12   2       37.53       27.20      7.75 o 
  -8  12   2       19.86        8.78      8.37 o 
  -7  12   2       11.18        9.61      4.98 o 
  -6  12   2       89.23       81.15     19.54 o 
  -5  12   2      204.22      232.26     33.45 o 
  -4  12   2     1618.69     1664.85     35.60 o 
  -3  12   2       65.58       63.62      9.94 o 
  -2  12   2      264.26      274.90     10.54 o 
  -1  12   2      262.36      270.74     10.67 o 
   0  12   2        0.12        1.58      2.80 o 
   1  12   2      165.90      183.49      5.85 o 
   2  12   2       27.95       40.61      5.21 o 
   3  12   2       68.23       72.91      5.00 o 
   4  12   2      242.14      245.74      8.57 o 
   5  12   2       86.28       81.70      3.42 o 
   6  12   2      104.16       98.48      6.24 o 
   7  12   2       21.77       21.32      4.79 o 
   8  12   2       12.57        7.78      5.26 o 
   9  12   2       37.09       27.47      4.63 o 
  10  12   2        8.25        6.72      1.70 o 
  11  12   2       48.57       61.02      9.67 o 
 -12  13   2        0.64        0.38      6.18 o 
 -11  13   2        9.37        2.81     13.65 o 
 -10  13   2       10.88        9.30      4.47 o 
  -9  13   2      100.80       90.48     19.11 o 
  -8  13   2       12.34       13.60      6.29 o 
  -7  13   2       80.56       74.41     18.31 o 
  -6  13   2       60.43       53.72     13.24 o 
  -5  13   2       34.88       28.57      8.52 o 
  -4  13   2      156.61      148.47     19.23 o 
  -3  13   2      771.98      856.19     26.55 o 
  -2  13   2        0.13       -2.50      4.12 o 
  -1  13   2      328.71      351.77     18.69 o 
   0  13   2       47.11       54.13      6.52 o 
   1  13   2      111.78      123.48      4.17 o 
   2  13   2       65.98       72.21     11.70 o 
   3  13   2      220.41      205.23     14.21 o 
   4  13   2       13.04       13.67      5.21 o 
   5  13   2       38.21       37.78      6.27 o 
   6  13   2       21.09       16.22      3.34 o 
   7  13   2        0.88        1.71      3.99 o 
   8  13   2        6.28        1.23      7.69 o 
   9  13   2       66.22       80.64      6.88 o 
  10  13   2       47.35       39.29     10.28 o 
 -11  14   2       78.36       83.04     22.24 o 
 -10  14   2       96.54       58.73     22.95 o 
  -9  14   2       25.74       15.46      5.61 o 
  -8  14   2       55.17       38.54     10.55 o 
  -7  14   2       34.17       24.11      7.03 o 
  -6  14   2       42.48       44.14      9.37 o 
  -5  14   2       35.75       33.48      8.08 o 
  -4  14   2      207.86      220.74     10.29 o 
  -3  14   2      103.18      117.65     10.07 o 
  -2  14   2       21.66       22.06      9.39 o 
  -1  14   2      117.73      117.56      4.33 o 
   0  14   2      281.27      308.22     11.38 o 
   1  14   2       39.90       31.53      4.86 o 
   2  14   2      100.96       93.80      4.17 o 
   3  14   2       10.92       10.12      1.96 o 
   4  14   2        1.02        5.54      2.94 o 
   5  14   2        1.00        3.51      3.76 o 
   6  14   2      112.02       81.59     11.50 o 
   7  14   2      129.95      151.77     12.17 o 
   8  14   2       79.43       83.77      7.57 o 
   9  14   2       56.04       42.17     10.44 o 
  -9  15   2       30.80       31.22      9.43 o 
  -8  15   2        3.16        4.42      6.67 o 
  -7  15   2       74.84       46.74     13.50 o 
  -6  15   2       49.51       42.82     12.79 o 
  -5  15   2       34.10       38.85      9.62 o 
  -4  15   2       79.54       53.39     15.14 o 
  -3  15   2        7.20        3.65      2.49 o 
  -2  15   2       37.55       31.68      7.25 o 
  -1  15   2       78.94       70.07     15.46 o 
   0  15   2       33.24       33.09      4.93 o 
   1  15   2        1.59       -0.74      2.86 o 
   2  15   2       75.37       61.24      8.01 o 
   3  15   2        1.30        1.83      2.49 o 
   4  15   2        7.54        4.33      1.65 o 
   5  15   2        0.03        2.74      2.00 o 
   6  15   2      155.35      160.23     11.39 o 
   7  15   2      114.34      128.84     11.57 o 
   8  15   2        0.00        0.80      1.72 o 
  -8  16   2      101.23      121.56     19.49 o 
  -7  16   2        8.01        0.83      3.36 o 
  -6  16   2        1.03       -1.01      3.77 o 
  -5  16   2        9.72        4.30      3.39 o 
  -4  16   2      240.11      281.73     19.57 o 
  -3  16   2        0.61        0.95      5.96 o 
  -2  16   2       31.59       33.05      8.98 o 
  -1  16   2      524.79      591.95    174.23 o 
   0  16   2        5.15        4.90      4.00 o 
   1  16   2       55.99       45.31     10.24 o 
   2  16   2        6.45        5.00      2.77 o 
   3  16   2      248.99      255.50     18.13 o 
   4  16   2       28.79       20.26      4.56 o 
   5  16   2       28.40       18.19      3.99 o 
   6  16   2       10.02        3.80      2.93 o 
  -6  17   2        1.18        7.44      2.17 o 
  -5  17   2      112.90      133.25     14.68 o 
  -4  17   2       35.51       33.69      8.22 o 
  -3  17   2       39.10       39.10      9.85 o 
  -2  17   2       48.91       46.98     15.02 o 
  -1  17   2      107.47      125.35     15.57 o 
   0  17   2      138.71      143.72     12.00 o 
   1  17   2      126.65      147.50     15.05 o 
   2  17   2       10.99       11.76      3.55 o 
   3  17   2       80.92       59.72     14.23 o 
   4  17   2        6.64        4.32      2.75 o 
   5  17   2        2.12        2.88      3.66 o 
  -4  18   2       45.88       36.20     18.25 o 
  -3  18   2       24.91       10.25      5.44 o 
  -2  18   2        2.17        3.16      3.29 o 
  -1  18   2      143.76      158.23     19.34 o 
   0  18   2      555.01      642.89     76.05 o 
   1  18   2       50.78       29.71      9.48 o 
   2  18   2       11.63       23.54      5.72 o 
 -16   1   3      119.75      129.94     18.40 o 
 -15   1   3       59.99       34.41     14.02 o 
 -14   1   3       43.99       40.67     13.03 o 
 -13   1   3      603.82      655.48    116.29 o 
 -12   1   3      634.87      694.16    208.18 o 
 -11   1   3        0.02       -1.60     95.82 o 
 -10   1   3      118.53      116.35     57.51 o 
  -9   1   3      196.61      184.36     27.33 o 
  -8   1   3       34.47       19.67      9.40 o 
  -7   1   3       25.45       34.22     20.89 o 
  -6   1   3       74.82       86.77     14.66 o 
  -5   1   3      443.21      437.44     14.96 o 
  -4   1   3      494.85      491.63     26.45 o 
  -3   1   3     1041.69     1001.37     46.04 o 
  -2   1   3      881.63      773.50     13.74 o 
  -1   1   3        9.09       -0.66     17.53 o 
   0   1   3      288.60      290.27     10.43 o 
   1   1   3     1074.35     1088.49     26.62 o 
   2   1   3      448.43      461.14      6.58 o 
   3   1   3      928.25      975.43     11.20 o 
   4   1   3      659.49      643.49      9.59 o 
   5   1   3     1296.82     1339.34     18.37 o 
   6   1   3      216.43      231.59      7.95 o 
   7   1   3       97.46      102.91     12.12 o 
   8   1   3       38.11       44.47      6.88 o 
   9   1   3      286.92      243.51      7.50 o 
  10   1   3        4.51        3.85      2.26 o 
  11   1   3       80.07       79.43      9.71 o 
  12   1   3       20.82       19.65      5.34 o 
  13   1   3        9.99        8.01      4.28 o 
 -16   2   3        5.71        5.78     15.55 o 
 -15   2   3        1.38        6.75     38.01 o 
 -14   2   3      197.95      204.97     44.44 o 
 -13   2   3       31.53       32.35     11.68 o 
 -12   2   3       19.32        7.02     27.29 o 
 -11   2   3       17.15       55.19     59.69 o 
 -10   2   3       51.31      145.17     60.65 o 
  -9   2   3        2.82        0.64      6.73 o 
  -8   2   3      115.20      114.20     19.42 o 
  -7   2   3      998.48     1064.17     28.94 o 
  -6   2   3     1113.90     1118.94     47.59 o 
  -5   2   3      308.01      303.20     17.33 o 
  -4   2   3     3000.18     2949.01     68.52 o 
  -3   2   3     1165.40     1229.37     52.33 o 
  -2   2   3      133.22       93.62     33.87 o 
  -1   2   3      704.39      640.11     13.78 o 
   0   2   3       93.54       88.82      7.59 o 
   1   2   3      231.73      232.76     14.67 o 
   2   2   3      770.30      865.78     11.17 o 
   3   2   3      317.71      338.30      6.19 o 
   4   2   3        2.98        2.52      1.89 o 
   5   2   3      560.40      570.23      8.57 o 
   6   2   3       30.21       22.99      3.70 o 
   7   2   3      120.65      119.10      3.33 o 
   8   2   3       11.41        6.57      2.78 o 
   9   2   3      164.04      135.65     14.06 o 
  10   2   3       86.29       98.64      4.16 o 
  11   2   3       92.43       76.34      6.04 o 
  12   2   3        0.20        0.51      7.28 o 
  13   2   3       36.96       27.20      6.08 o 
 -16   3   3        9.27      -20.02     57.62 o 
 -15   3   3        0.56        1.26      6.38 o 
 -14   3   3      376.89      446.39     20.31 o 
 -13   3   3      324.67      323.89     30.35 o 
 -12   3   3        1.30        0.04     13.93 o 
 -11   3   3        9.83        1.28     18.93 o 
 -10   3   3       35.35       42.13     90.76 o 
  -9   3   3        9.71        1.19     18.13 o 
  -8   3   3       38.94       44.07     27.99 o 
  -7   3   3      402.64      453.16     10.06 o 
  -6   3   3      360.13      352.38     10.26 o 
  -5   3   3       10.32       11.97     40.61 o 
  -4   3   3      332.72      355.63     16.73 o 
  -3   3   3      147.07      132.74     10.59 o 
  -2   3   3       17.03       14.53      3.56 o 
  -1   3   3      441.07      394.09     20.03 o 
   0   3   3      275.82      262.78     16.56 o 
   1   3   3       32.70       30.66      3.41 o 
   2   3   3      112.59       96.02      2.86 o 
   3   3   3     1069.83     1068.99     22.31 o 
   4   3   3       46.02       60.11      4.57 o 
   5   3   3       28.82       26.28      4.56 o 
   6   3   3      234.89      254.03      7.99 o 
   7   3   3       20.86       19.36      2.99 o 
   8   3   3       12.13       10.05      3.12 o 
   9   3   3      156.36      131.99      6.42 o 
  10   3   3       80.81       76.83      7.91 o 
  11   3   3      126.81      132.70      8.73 o 
  12   3   3      124.30      154.39      7.54 o 
  13   3   3        0.35       -0.03      4.51 o 
 -16   4   3       69.54       91.83     35.52 o 
 -15   4   3        7.59       41.31     30.96 o 
 -14   4   3       34.01       34.87     18.73 o 
 -13   4   3        3.10       -0.42      9.15 o 
 -12   4   3       79.81      100.34     70.58 o 
 -11   4   3        0.01       -1.18     12.54 o 
 -10   4   3       13.56       18.03     17.03 o 
  -9   4   3        3.52        3.53     12.53 o 
  -8   4   3     1215.92     1250.57     37.82 o 
  -7   4   3      157.39      188.29     14.25 o 
  -6   4   3       23.69       56.45     20.86 o 
  -5   4   3      134.57      142.91      4.28 o 
  -4   4   3      118.63      120.23      2.19 o 
  -3   4   3       46.33       49.17      5.13 o 
  -2   4   3      773.18      714.71     27.94 o 
  -1   4   3     1736.43     1733.07     73.30 o 
   0   4   3       36.08       46.62      5.29 o 
   1   4   3      901.42      827.23     28.85 o 
   2   4   3      227.88      241.66      3.60 o 
   3   4   3       54.21       41.03      3.16 o 
   4   4   3      323.58      339.87      7.36 o 
   5   4   3       67.68       72.92     10.65 o 
   6   4   3       50.34       44.06     18.75 o 
   7   4   3       99.05      105.84      3.38 o 
   8   4   3       43.29       35.11      8.90 o 
   9   4   3       15.99       25.15      4.70 o 
  10   4   3        0.13        4.30      2.44 o 
  11   4   3       18.91       17.14      4.05 o 
  12   4   3        1.39        6.41      7.62 o 
  13   4   3      132.68      185.00     17.99 o 
 -15   5   3        0.97       -7.87     48.23 o 
 -14   5   3      156.29      146.23     48.38 o 
 -13   5   3      292.70      290.33     61.92 o 
 -12   5   3      884.79      812.08     29.76 o 
 -11   5   3        2.42        4.38     12.64 o 
 -10   5   3      296.02      275.99     43.20 o 
  -9   5   3      342.36      357.31     17.64 o 
  -8   5   3        4.95        2.35     14.22 o 
  -7   5   3        1.31        2.75     12.89 o 
  -6   5   3      775.12      719.62     12.23 o 
  -5   5   3     1064.51     1102.05     41.97 o 
  -4   5   3      880.71      925.98     17.91 o 
  -3   5   3     2387.37     2477.94     63.33 o 
  -2   5   3      287.36      308.28     10.14 o 
  -1   5   3      315.01      326.04      5.18 o 
   0   5   3      215.82      205.97      6.74 o 
   1   5   3      566.53      472.55     14.29 o 
   2   5   3      239.91      273.08      5.13 o 
   3   5   3       54.51       48.08      4.05 o 
   4   5   3        0.44        0.96      1.40 o 
   5   5   3      524.19      539.34     13.48 o 
   6   5   3      228.43      221.43      7.11 o 
   7   5   3      732.53      793.78     16.35 o 
   8   5   3      128.21      121.84      2.65 o 
   9   5   3       47.59       35.71      5.46 o 
  10   5   3        6.50        6.50      1.80 o 
  11   5   3       36.04       28.06      4.36 o 
  12   5   3        0.37        2.52      2.77 o 
  13   5   3       30.48       32.10      8.04 o 
 -15   6   3      315.12      329.43     41.96 o 
 -14   6   3      745.84      845.43     79.07 o 
 -13   6   3       14.35       38.41     46.98 o 
 -12   6   3        1.91       -9.24     47.25 o 
 -11   6   3        0.07        2.44     18.55 o 
 -10   6   3       48.28       38.58     21.61 o 
  -9   6   3       27.41       41.23     80.39 o 
  -8   6   3      278.56      318.53     12.55 o 
  -7   6   3     1015.30     1072.69     33.27 o 
  -6   6   3       75.45       77.22     15.13 o 
  -5   6   3       55.18       67.09     14.27 o 
  -4   6   3       52.69       64.13     11.21 o 
  -3   6   3     1768.59     1679.60     31.49 o 
  -2   6   3     1065.42     1007.88     17.86 o 
  -1   6   3     3584.74     3385.43    111.24 o 
   0   6   3      327.26      384.97     10.63 o 
   1   6   3       55.54       59.29      4.70 o 
   2   6   3       54.79       47.29      4.49 o 
   3   6   3      184.33      196.75      7.41 o 
   4   6   3        4.56        4.47      3.11 o 
   5   6   3      841.08      785.29     10.42 o 
   6   6   3     1455.92     1456.28     50.00 o 
   7   6   3     1953.61     1977.62     49.85 o 
   8   6   3      157.40      138.29      2.47 o 
   9   6   3       38.33       42.35      5.29 o 
  10   6   3       37.00       27.40      3.37 o 
  11   6   3        8.64        7.53      2.19 o 
  12   6   3       65.72       67.44     14.70 o 
  13   6   3      146.51      155.86     23.67 o 
 -15   7   3       49.85       39.35     17.49 o 
 -14   7   3       77.96       53.24     95.44 o 
 -13   7   3     1409.68     1378.21    411.86 o 
 -12   7   3      166.65      165.77     44.99 o 
 -11   7   3      161.45      147.48    106.83 o 
 -10   7   3      298.53      276.66     70.06 o 
  -9   7   3       67.05       39.51     60.63 o 
  -8   7   3        4.06        5.76     27.38 o 
  -7   7   3       73.37       68.72     38.57 o 
  -6   7   3      274.52      305.63     13.67 o 
  -5   7   3      583.08      567.70     15.66 o 
  -4   7   3       45.67       37.62      9.49 o 
  -3   7   3     1454.50     1404.07     30.18 o 
  -2   7   3      508.93      514.94      9.11 o 
  -1   7   3      122.77      139.71      9.30 o 
   0   7   3      425.89      434.81      7.71 o 
   1   7   3     2469.82     2678.60     50.43 o 
   2   7   3        1.00        1.29      1.36 o 
   3   7   3       28.61       26.64      3.42 o 
   4   7   3       12.20        9.79      4.77 o 
   5   7   3     1150.03     1180.24     40.52 o 
   6   7   3     2444.51     2545.24     56.45 o 
   7   7   3     2798.64     2916.00     79.06 o 
   8   7   3        7.29        5.51      2.07 o 
   9   7   3       20.39       21.22      2.93 o 
  10   7   3        1.65        0.61      2.61 o 
  11   7   3      160.67      160.13     10.85 o 
  12   7   3      227.43      263.57     21.39 o 
 -14   8   3      122.62      128.98     76.09 o 
 -13   8   3        1.98       -8.08     93.29 o 
 -12   8   3       49.40       26.47    116.78 o 
 -11   8   3      127.08       96.13     35.67 o 
 -10   8   3       89.90       98.52     68.74 o 
  -9   8   3       99.51       84.48     42.91 o 
  -8   8   3      284.04      307.24     38.27 o 
  -7   8   3      171.78      186.17     10.32 o 
  -6   8   3      117.00      113.60     19.80 o 
  -5   8   3     1707.03     1811.26    972.77 o 
  -4   8   3       11.85       12.90      5.87 o 
  -3   8   3        6.03        9.42      7.62 o 
  -2   8   3      272.57      250.00     11.48 o 
  -1   8   3      283.31      279.51      6.42 o 
   0   8   3      190.63      217.58      9.79 o 
   1   8   3       35.59       34.75      6.01 o 
   2   8   3      106.41      100.50      8.76 o 
   3   8   3       76.57       88.20      3.79 o 
   4   8   3       59.18       54.24      4.33 o 
   5   8   3      136.52      155.93     19.16 o 
   6   8   3       66.10       64.45      3.73 o 
   7   8   3        8.55        7.00      1.99 o 
   8   8   3      163.61      173.94      7.40 o 
   9   8   3      116.77      121.40      6.35 o 
  10   8   3       20.90       18.76      3.73 o 
  11   8   3      111.25      138.87     13.20 o 
  12   8   3       17.93       20.27      5.69 o 
 -14   9   3      125.76      267.34     52.21 o 
 -13   9   3       46.42       44.91     59.31 o 
 -12   9   3      193.04      205.52     51.71 o 
 -11   9   3       35.12       38.01     36.58 o 
 -10   9   3        8.38       61.60    144.46 o 
  -9   9   3      132.34      113.90     22.42 o 
  -8   9   3      139.64      143.03      5.20 o 
  -7   9   3       85.15       88.38     15.19 o 
  -6   9   3       57.27       57.76      8.04 o 
  -5   9   3        6.70        4.71      8.38 o 
  -4   9   3        0.15       -6.37      7.09 o 
  -3   9   3      239.27      241.97     17.96 o 
  -2   9   3      183.96      169.03      6.10 o 
  -1   9   3        4.96        4.91      1.73 o 
   0   9   3      264.27      254.67      8.14 o 
   1   9   3      241.89      229.18     10.58 o 
   2   9   3      472.61      455.82     14.72 o 
   3   9   3       12.68       11.31      1.61 o 
   4   9   3      479.38      476.43     11.07 o 
   5   9   3      317.92      313.17     12.83 o 
   6   9   3      447.70      453.39     14.73 o 
   7   9   3       41.03       46.41      6.44 o 
   8   9   3        2.50        2.85      1.47 o 
   9   9   3      661.54      716.66     18.08 o 
  10   9   3        1.84        4.84      2.30 o 
  11   9   3        0.01        3.30      3.96 o 
 -13  10   3       25.84       34.57     16.78 o 
 -12  10   3        2.28       -7.44     49.70 o 
 -11  10   3      111.97       49.15    104.90 o 
 -10  10   3       22.99       -2.30     57.05 o 
  -9  10   3        0.75       -2.72      6.95 o 
  -8  10   3      228.05      228.29     21.34 o 
  -7  10   3       21.60       22.00     12.73 o 
  -6  10   3        2.55       -1.95      6.76 o 
  -5  10   3      911.05      962.40     40.78 o 
  -4  10   3      822.40      934.01     57.86 o 
  -3  10   3       20.91       19.38      5.73 o 
  -2  10   3       41.92       39.71     10.90 o 
  -1  10   3        0.44       -0.20      2.23 o 
   0  10   3       33.37       32.11      3.47 o 
   1  10   3      145.80      168.60      3.47 o 
   2  10   3      560.42      622.85     15.85 o 
   3  10   3      231.19      202.18      7.70 o 
   4  10   3      162.01      151.54      3.19 o 
   5  10   3       49.59       46.28      6.23 o 
   6  10   3       68.33       71.42      6.54 o 
   7  10   3       16.23       13.35      2.67 o 
   8  10   3      113.43      111.77      4.68 o 
   9  10   3       43.30       43.72      5.58 o 
  10  10   3        4.78        8.43      4.75 o 
  11  10   3       48.23       40.70     10.57 o 
 -13  11   3       40.45       32.25     22.00 o 
 -12  11   3        4.22       -2.14    170.29 o 
 -11  11   3       28.73       13.57     73.76 o 
 -10  11   3      208.19      185.20     13.02 o 
  -9  11   3       67.34       48.39     11.72 o 
  -8  11   3       27.27       35.67      8.31 o 
  -7  11   3       15.77       16.24      5.23 o 
  -6  11   3       38.97       37.15      6.93 o 
  -5  11   3        6.19        6.99      4.75 o 
  -4  11   3      141.71      120.92     11.14 o 
  -3  11   3      867.46      921.74     34.62 o 
  -2  11   3     1093.13     1155.20     74.55 o 
  -1  11   3        0.01        0.19      2.44 o 
   0  11   3       67.44       58.47      8.71 o 
   1  11   3      110.32      110.17      3.36 o 
   2  11   3       48.84       46.50      5.13 o 
   3  11   3        3.12        0.12      2.36 o 
   4  11   3      422.56      384.30     10.79 o 
   5  11   3       24.88       26.39      4.47 o 
   6  11   3       40.65       35.91      6.44 o 
   7  11   3       59.52       51.85      7.65 o 
   8  11   3        0.18        0.23      2.37 o 
   9  11   3      237.84      271.19     15.70 o 
  10  11   3      246.77      293.02     18.99 o 
 -12  12   3       93.87      139.61    118.55 o 
 -11  12   3      281.21      294.02     36.20 o 
 -10  12   3      315.76      303.80     15.99 o 
  -9  12   3       10.34       17.07      9.98 o 
  -8  12   3       13.76       14.30      6.90 o 
  -7  12   3       44.43       32.23      8.13 o 
  -6  12   3        3.08        2.90      2.76 o 
  -5  12   3      761.62      793.78     24.88 o 
  -4  12   3     5117.76     5006.48    185.45 o 
  -3  12   3     1791.66     1833.09     58.41 o 
  -2  12   3       14.84        4.25      4.54 o 
  -1  12   3       53.20       51.04      5.82 o 
   0  12   3      359.25      380.98     12.68 o 
   1  12   3       40.28       31.15      4.46 o 
   2  12   3     1118.18     1046.62     27.80 o 
   3  12   3      427.87      332.65      7.46 o 
   4  12   3      475.08      419.69      7.14 o 
   5  12   3       53.25       53.93      3.27 o 
   6  12   3      175.85      182.49      6.13 o 
   7  12   3       88.47       81.50      9.22 o 
   8  12   3       13.45       14.44      3.00 o 
   9  12   3      299.01      378.30     21.09 o 
  10  12   3      248.89      340.09     33.11 o 
 -11  13   3        0.11       -6.64     14.25 o 
 -10  13   3      837.13      848.82     38.73 o 
  -9  13   3      307.77      322.34      8.15 o 
  -8  13   3       14.34       17.48      7.76 o 
  -7  13   3       18.98       22.14      5.76 o 
  -6  13   3       14.17       10.94      5.45 o 
  -5  13   3       48.18       37.02      7.34 o 
  -4  13   3        0.17        2.99      3.36 o 
  -3  13   3     2053.66     2242.76     35.67 o 
  -2  13   3      462.83      474.94     18.69 o 
  -1  13   3       27.17       31.56      5.67 o 
   0  13   3       26.35       34.32      5.57 o 
   1  13   3        4.74        1.86      3.22 o 
   2  13   3      451.47      431.73     10.42 o 
   3  13   3       73.87       83.45      3.88 o 
   4  13   3      289.01      265.17     10.04 o 
   5  13   3       47.35       32.47      4.32 o 
   6  13   3      182.99      190.68      4.22 o 
   7  13   3      307.44      336.61     21.56 o 
   8  13   3       85.36      100.18      7.12 o 
   9  13   3       43.16       42.68      8.28 o 
 -10  14   3       18.02       22.67      8.13 o 
  -9  14   3        5.98       15.14      5.15 o 
  -8  14   3      257.05      304.03     24.77 o 
  -7  14   3        3.34        6.63      8.11 o 
  -6  14   3       25.68       31.89      7.47 o 
  -5  14   3      208.43      212.63      9.43 o 
  -4  14   3      138.62      155.11      7.51 o 
  -3  14   3      356.99      379.14     23.32 o 
  -2  14   3        1.31        6.45      1.94 o 
  -1  14   3       24.14       22.27      3.68 o 
   0  14   3      115.82      118.12      4.77 o 
   1  14   3       57.06       49.54      8.16 o 
   2  14   3       43.17       34.76      5.95 o 
   3  14   3       26.09       16.11      3.83 o 
   4  14   3      180.57      168.46     14.32 o 
   5  14   3      138.14      145.30      2.88 o 
   6  14   3       28.91       23.30      4.16 o 
   7  14   3        0.07        3.53      2.20 o 
   8  14   3        1.05        1.76      1.62 o 
  -9  15   3       20.94       21.22      5.55 o 
  -8  15   3       28.62       25.91      8.87 o 
  -7  15   3        7.59        8.58      4.24 o 
  -6  15   3      163.73      164.51     13.73 o 
  -5  15   3       10.12       10.16      6.33 o 
  -4  15   3      130.56      127.87      7.01 o 
  -3  15   3       29.93       31.31      5.74 o 
  -2  15   3       61.16       47.93      9.89 o 
  -1  15   3       99.35      102.55      7.11 o 
   0  15   3      159.64      160.10      6.04 o 
   1  15   3      109.93      119.16     15.31 o 
   2  15   3        0.39        2.66      2.26 o 
   3  15   3        1.24        1.22      2.18 o 
   4  15   3        6.48       11.49      7.64 o 
   5  15   3       11.60       10.77      3.19 o 
   6  15   3       37.82       31.31      7.49 o 
  -7  16   3      123.08      153.29     20.58 o 
  -6  16   3       89.06       64.79     17.06 o 
  -5  16   3       30.72       31.49      7.56 o 
  -4  16   3       17.27       15.91      6.58 o 
  -3  16   3       16.49        7.83      5.07 o 
  -2  16   3      184.06      202.99     13.15 o 
  -1  16   3       60.99       64.34      9.86 o 
   0  16   3      126.19      139.18     11.54 o 
   1  16   3      151.34      152.00     11.18 o 
   2  16   3       56.59       36.77      5.68 o 
   3  16   3        1.65        3.31      2.01 o 
   4  16   3      134.80      137.45      9.37 o 
   5  16   3       26.11        6.18      5.32 o 
  -5  17   3       72.19       63.96     17.83 o 
  -4  17   3       11.75       13.13      5.25 o 
  -3  17   3        1.09        1.93      2.83 o 
  -2  17   3       32.89       32.15      7.81 o 
  -1  17   3        0.62        1.19      2.73 o 
   0  17   3       86.37       97.87     10.99 o 
   1  17   3       11.75       12.19      3.81 o 
   2  17   3       16.96       14.13      3.07 o 
   3  17   3        6.52        3.74      2.60 o 
 -16   0   4        0.06       12.24     56.41 o 
 -15   0   4      506.72      646.69    104.98 o 
 -14   0   4      156.40      230.32     75.72 o 
 -13   0   4       10.68      -43.44     77.60 o 
 -12   0   4     2015.10     1886.29     98.49 o 
 -11   0   4     2643.50     2839.61    188.99 o 
 -10   0   4      324.39      518.56    106.64 o 
  -9   0   4      161.36      163.39     15.61 o 
  -8   0   4      131.73      117.40     33.94 o 
  -7   0   4        5.44       13.47    101.70 o 
  -6   0   4     3469.26     3601.02    415.76 o 
  -5   0   4    13404.63    16589.87   4281.93 o 
  -4   0   4    12671.98    13681.84   1084.62 o 
  -3   0   4     1844.31     1865.98     41.29 o 
  -2   0   4      287.35      243.52     17.57 o 
  -1   0   4       14.00       15.07     10.82 o 
   0   0   4      145.07      167.35     24.59 o 
   1   0   4       28.63       32.60     17.33 o 
   2   0   4     1359.25     1549.85     43.96 o 
   3   0   4      940.37     1003.38     33.84 o 
   4   0   4       15.30        8.18      5.39 o 
   5   0   4       35.15       25.93     16.43 o 
   6   0   4      888.81      971.96     53.06 o 
   7   0   4        0.92        1.60      6.08 o 
   8   0   4     1439.52     1465.50     55.04 o 
   9   0   4      278.22      250.19     12.52 o 
  10   0   4      391.15      398.10     21.10 o 
  11   0   4        0.81        3.23      8.56 o 
  12   0   4        6.85        9.28      6.33 o 
 -16   1   4       12.38        6.23     21.50 o 
 -15   1   4        4.77       11.03     11.02 o 
 -14   1   4        1.36       49.93     78.36 o 
 -13   1   4       77.88       91.07     56.81 o 
 -12   1   4       27.69      146.13     62.13 o 
 -11   1   4       42.88      109.36     57.57 o 
 -10   1   4      107.05       76.29     67.38 o 
  -9   1   4       27.85       23.52     21.37 o 
  -8   1   4       40.50       52.39     29.05 o 
  -7   1   4      589.46      659.27     57.67 o 
  -6   1   4     1342.56     1450.64     71.93 o 
  -5   1   4     4266.18     4261.52     84.27 o 
  -4   1   4       19.62       22.38     19.95 o 
  -3   1   4      160.12      134.40     15.26 o 
  -2   1   4     1325.55     1236.64     20.17 o 
  -1   1   4      430.04      393.76     12.70 o 
   0   1   4      412.48      444.55     16.25 o 
   1   1   4     1150.07     1215.44     31.32 o 
   2   1   4     1803.33     1907.82     36.73 o 
   3   1   4      327.81      358.47      8.75 o 
   4   1   4      227.32      258.47      9.86 o 
   5   1   4       70.80       96.97      8.90 o 
   6   1   4       69.89       71.59      6.92 o 
   7   1   4        7.02       11.59      5.17 o 
   8   1   4      500.00      458.42     13.39 o 
   9   1   4      487.98      426.11      7.01 o 
  10   1   4       20.70       17.82      3.56 o 
  11   1   4        0.00       -2.80      2.80 o 
  12   1   4        9.21        7.69      2.25 o 
 -16   2   4      158.61      220.18     48.57 o 
 -15   2   4        5.61       17.89    100.72 o 
 -14   2   4        0.01        5.26     26.66 o 
 -13   2   4      171.72      164.01     47.32 o 
 -12   2   4      109.74      119.21     63.27 o 
 -11   2   4      160.12       98.90     62.36 o 
 -10   2   4        8.56      -22.92     77.07 o 
  -9   2   4      315.17      296.41     22.78 o 
  -8   2   4       35.58       34.22     44.73 o 
  -7   2   4       73.94       84.10     25.99 o 
  -6   2   4       28.66       19.44     23.01 o 
  -5   2   4      180.23      187.92     25.09 o 
  -4   2   4     2867.73     2959.09     80.03 o 
  -3   2   4        0.17        2.41     14.32 o 
  -2   2   4     2038.71     1999.72     56.73 o 
  -1   2   4      109.18       93.91      5.83 o 
   0   2   4      601.24      577.51     27.22 o 
   1   2   4       72.35       55.02      4.96 o 
   2   2   4      572.89      606.96      9.01 o 
   3   2   4      268.04      286.71      6.88 o 
   4   2   4      729.81      753.16     20.69 o 
   5   2   4       97.98      110.01      9.06 o 
   6   2   4        0.77        4.44      3.48 o 
   7   2   4      582.27      627.61     10.21 o 
   8   2   4       27.22       30.33      4.12 o 
   9   2   4       91.60       71.58      5.21 o 
  10   2   4      164.63      204.39      8.72 o 
  11   2   4        2.26       -0.65      3.10 o 
  12   2   4       14.80       18.08      8.40 o 
 -16   3   4        8.58       73.96     44.25 o 
 -15   3   4       76.02      128.57     69.19 o 
 -14   3   4       53.00      100.89     45.41 o 
 -13   3   4        8.78       10.58     41.93 o 
 -12   3   4       11.84        2.41     96.15 o 
 -11   3   4       41.62      -50.98     50.98 o 
 -10   3   4      305.01      273.94     64.47 o 
  -9   3   4       42.39       44.28     39.92 o 
  -8   3   4        0.29       -0.47     46.61 o 
  -7   3   4      159.29      156.95      9.96 o 
  -6   3   4      182.03      171.49     34.35 o 
  -5   3   4       75.81       72.44     10.36 o 
  -4   3   4       49.68       40.12     49.17 o 
  -3   3   4      617.75      701.39     13.40 o 
  -2   3   4      115.09      123.40      7.02 o 
  -1   3   4      115.66      119.61      3.57 o 
   0   3   4      740.52      785.55     21.65 o 
   1   3   4      399.28      377.76      7.29 o 
   2   3   4        3.22        3.59      1.14 o 
   3   3   4        4.88        6.22      1.62 o 
   4   3   4        0.27       -0.96      1.68 o 
   5   3   4      231.15      226.06     13.01 o 
   6   3   4      268.29      280.06      8.02 o 
   7   3   4        1.19        1.64      3.86 o 
   8   3   4      175.90      146.82     18.05 o 
   9   3   4       93.26       94.81      7.25 o 
  10   3   4       26.87       13.93      4.48 o 
  11   3   4       27.52       21.00      2.94 o 
  12   3   4       13.47       14.71      5.87 o 
 -15   4   4      159.06      161.51     55.51 o 
 -14   4   4      681.17      551.15    199.02 o 
 -13   4   4      392.18      396.17     62.33 o 
 -12   4   4        0.84      -58.11     58.11 o 
 -11   4   4        5.63        3.89      6.87 o 
 -10   4   4      138.50       98.31     67.99 o 
  -9   4   4       12.04       12.15     50.65 o 
  -8   4   4       62.54       90.97     48.06 o 
  -7   4   4       30.89       50.45     54.20 o 
  -6   4   4      155.52      159.03     18.07 o 
  -5   4   4      599.62      619.01     35.67 o 
  -4   4   4      606.12      555.88     34.31 o 
  -3   4   4       50.81       49.71      6.84 o 
  -2   4   4       28.36       26.03      7.64 o 
  -1   4   4      401.02      430.48      8.72 o 
   0   4   4      208.74      197.79      4.07 o 
   1   4   4       39.28       44.14      4.40 o 
   2   4   4       51.21       50.80      7.65 o 
   3   4   4      352.15      364.64     10.28 o 
   4   4   4     1228.32     1285.00     24.64 o 
   5   4   4      161.99      158.77      3.72 o 
   6   4   4        1.26        0.37      1.59 o 
   7   4   4       69.06       63.95      6.40 o 
   8   4   4      594.00      617.69     10.18 o 
   9   4   4        4.42        5.77      5.21 o 
  10   4   4       38.82       25.95      4.56 o 
  11   4   4       39.90       35.55      4.95 o 
  12   4   4        1.35        6.30      5.62 o 
 -15   5   4       10.04       84.55    125.00 o 
 -14   5   4      446.44      417.12     98.23 o 
 -13   5   4       21.78      -27.68     73.19 o 
 -12   5   4      125.72      116.21    108.79 o 
 -11   5   4       11.61       30.71     59.97 o 
 -10   5   4      287.55      110.17     85.14 o 
  -9   5   4      305.56      322.66     14.42 o 
  -8   5   4       55.93       41.73     25.36 o 
  -7   5   4       15.17       15.48      9.11 o 
  -6   5   4       14.46       18.35     49.27 o 
  -5   5   4     1522.83     1578.16     70.23 o 
  -4   5   4     2725.83     2655.28     49.03 o 
  -3   5   4       14.22       17.00      3.66 o 
  -2   5   4      781.42      794.14     13.65 o 
  -1   5   4      304.75      340.42      5.84 o 
   0   5   4      157.41      143.33      8.48 o 
   1   5   4       11.24       10.32      2.43 o 
   2   5   4        0.52        2.56      1.68 o 
   3   5   4        1.50       -0.94      2.92 o 
   4   5   4      370.24      357.62     15.24 o 
   5   5   4     4518.12     4495.98    729.28 o 
   6   5   4      991.35     1009.59     18.33 o 
   7   5   4      136.84      127.97      8.54 o 
   8   5   4        0.69        1.97      2.54 o 
   9   5   4        1.49       -0.14      2.46 o 
  10   5   4       86.61       85.57      5.65 o 
  11   5   4      187.85      233.05     14.12 o 
  12   5   4      687.39      942.23    110.83 o 
 -15   6   4     1095.48     1416.55    196.65 o 
 -14   6   4     1198.51     1294.12     50.72 o 
 -13   6   4      511.54      562.47    113.69 o 
 -12   6   4      123.16      150.24     37.31 o 
 -11   6   4       60.77       48.59     44.42 o 
 -10   6   4       20.77       11.41     45.89 o 
  -9   6   4      141.76      163.66     58.12 o 
  -8   6   4      484.59      555.28    257.85 o 
  -7   6   4      733.36      761.90     49.22 o 
  -6   6   4       38.26       19.89     18.95 o 
  -5   6   4       69.26       71.63     10.78 o 
  -4   6   4        0.81        3.59      7.15 o 
  -3   6   4      437.15      453.88     20.00 o 
  -2   6   4     2370.77     2349.71     57.01 o 
  -1   6   4     2312.70     2449.81     50.78 o 
   0   6   4     1182.99     1123.89     22.18 o 
   1   6   4      164.13      152.07      5.41 o 
   2   6   4        5.99        5.30      2.83 o 
   3   6   4       35.90       32.75     14.25 o 
   4   6   4       88.84       89.46      3.32 o 
   5   6   4     3579.04     3681.44     93.72 o 
   6   6   4      778.75      808.95     22.44 o 
   7   6   4        5.38        4.47      2.08 o 
   8   6   4        7.33        6.50      2.52 o 
   9   6   4       36.37       34.96      5.68 o 
  10   6   4       47.05       45.92      7.01 o 
  11   6   4       11.31       11.34      2.39 o 
 -14   7   4       75.28       72.67     26.03 o 
 -13   7   4       31.84       14.67     34.58 o 
 -12   7   4       46.28       41.23     32.87 o 
 -11   7   4       51.92       79.26     75.60 o 
 -10   7   4        0.21      -64.46     66.86 o 
  -9   7   4      174.10      183.07     39.78 o 
  -8   7   4      268.81      268.43     59.47 o 
  -7   7   4       80.17      111.13     39.63 o 
  -6   7   4       38.06       36.64      8.91 o 
  -5   7   4        2.84        6.35      4.04 o 
  -4   7   4        5.81        1.54      2.67 o 
  -3   7   4      412.56      394.87     15.06 o 
  -2   7   4      243.99      250.58     15.77 o 
  -1   7   4       40.66       41.77      3.08 o 
   0   7   4       25.44       25.96      3.77 o 
   1   7   4       23.56       23.71     11.30 o 
   2   7   4       12.46        4.39      3.37 o 
   3   7   4        4.70        5.28      1.16 o 
   4   7   4      154.54      161.26     20.60 o 
   5   7   4     2065.18     2171.78     33.69 o 
   6   7   4      171.96      167.51      9.19 o 
   7   7   4       10.85       11.13      4.17 o 
   8   7   4       23.70       21.04      5.17 o 
   9   7   4        5.95        7.24      3.58 o 
  10   7   4       43.73       40.75      5.79 o 
  11   7   4      149.38      178.25     21.21 o 
 -14   8   4      196.66      179.68    122.93 o 
 -13   8   4      253.75      130.37     62.37 o 
 -12   8   4       26.89      -18.37    135.45 o 
 -11   8   4       27.06       44.19     32.13 o 
 -10   8   4      267.15      234.45     46.61 o 
  -9   8   4        0.32        4.26     14.89 o 
  -8   8   4       20.31       24.38     30.19 o 
  -7   8   4      391.81      370.40     17.18 o 
  -6   8   4        0.28        4.40      8.15 o 
  -5   8   4      184.02      174.04      5.87 o 
  -4   8   4        1.80        3.61      3.43 o 
  -3   8   4       30.59       29.33     16.40 o 
  -2   8   4      384.97      404.88      8.41 o 
  -1   8   4       44.37       49.81     23.95 o 
   0   8   4      205.71      192.99      5.51 o 
   1   8   4      243.09      223.96      9.82 o 
   2   8   4       86.16       84.97      3.68 o 
   3   8   4       81.95       91.38     11.38 o 
   4   8   4      842.44      849.03     11.52 o 
   5   8   4      124.03      131.26      2.70 o 
   6   8   4      612.64      637.90     11.41 o 
   7   8   4       97.33       94.65      4.57 o 
   8   8   4       17.26       17.33      5.17 o 
   9   8   4       60.44       51.20     10.44 o 
  10   8   4      131.46      149.81     23.10 o 
  11   8   4        0.31        2.63      4.90 o 
 -14   9   4        8.95       33.71     25.49 o 
 -13   9   4        0.13        1.09     62.75 o 
 -12   9   4        5.69       -0.77     30.28 o 
 -11   9   4       26.42       19.42     18.41 o 
 -10   9   4      228.57      303.66    139.52 o 
  -9   9   4       36.58       31.15      8.16 o 
  -8   9   4        4.31        3.42      2.74 o 
  -7   9   4       22.89       41.76     21.56 o 
  -6   9   4      181.38      179.78      6.45 o 
  -5   9   4      902.70      889.73     27.83 o 
  -4   9   4      614.67      619.21     17.21 o 
  -3   9   4        0.20        3.56      6.75 o 
  -2   9   4       76.06       75.12      9.48 o 
  -1   9   4      175.80      167.68      6.78 o 
   0   9   4      164.16      185.49      6.66 o 
   1   9   4      195.41      194.75      5.78 o 
   2   9   4       26.21       16.87      7.19 o 
   3   9   4        2.12       -0.23      2.19 o 
   4   9   4       19.09       12.46      5.81 o 
   5   9   4       50.18       47.35      5.65 o 
   6   9   4        2.60       -2.01      2.01 o 
   7   9   4      105.33      111.77      8.82 o 
   8   9   4        0.36        2.70      2.66 o 
   9   9   4       13.04        8.30      2.60 o 
  10   9   4       14.02        9.64      2.92 o 
 -13  10   4        2.23       19.85     34.62 o 
 -12  10   4       18.10      -16.29    197.89 o 
 -11  10   4       56.50       -3.09    156.56 o 
 -10  10   4       51.81       69.69     92.20 o 
  -9  10   4       25.94       24.32      9.13 o 
  -8  10   4        3.63        0.87      4.38 o 
  -7  10   4        5.05        1.54      2.33 o 
  -6  10   4      301.27      280.24     11.97 o 
  -5  10   4      181.95      173.91      7.79 o 
  -4  10   4      314.42      297.42      7.70 o 
  -3  10   4      470.11      475.24     26.39 o 
  -2  10   4      298.02      287.33     10.59 o 
  -1  10   4       61.87       57.12      7.47 o 
   0  10   4      103.14       87.05      4.11 o 
   1  10   4        4.24       -0.96      3.29 o 
   2  10   4      167.72      148.20      6.07 o 
   3  10   4      227.80      227.49      9.21 o 
   4  10   4      135.15      128.66      6.14 o 
   5  10   4      230.17      211.34      4.53 o 
   6  10   4       18.50       17.15      2.77 o 
   7  10   4       29.56       24.57      3.38 o 
   8  10   4      146.79      157.89     12.88 o 
   9  10   4        5.93        4.95      2.37 o 
  10  10   4        7.45        7.58      2.70 o 
 -12  11   4        8.67       54.38    241.93 o 
 -11  11   4       81.63       72.78     14.06 o 
 -10  11   4        2.81       -6.62     65.54 o 
  -9  11   4        5.39        4.82      3.78 o 
  -8  11   4       44.55       52.02      4.75 o 
  -7  11   4       15.04       14.29      2.57 o 
  -6  11   4       24.24       21.21      8.08 o 
  -5  11   4      425.70      413.47     23.67 o 
  -4  11   4       24.85       20.79      5.64 o 
  -3  11   4       53.23       52.16      7.99 o 
  -2  11   4       58.56       51.33      7.73 o 
  -1  11   4       95.93      109.03      6.46 o 
   0  11   4      720.38      757.94     24.27 o 
   1  11   4       35.67       32.28      7.36 o 
   2  11   4      259.53      238.08      6.83 o 
   3  11   4        1.73        1.79      1.99 o 
   4  11   4       88.47       95.70      6.47 o 
   5  11   4      124.82      118.46      7.21 o 
   6  11   4      338.83      350.12     10.33 o 
   7  11   4        4.76        2.46      1.80 o 
   8  11   4      154.97      165.08     12.80 o 
   9  11   4      114.72      132.51     15.47 o 
 -12  12   4      127.26      189.64    104.64 o 
 -11  12   4       37.67       33.05     15.41 o 
 -10  12   4      101.78       76.82     18.91 o 
  -9  12   4       16.94       23.19     14.97 o 
  -8  12   4       56.91       61.69      3.65 o 
  -7  12   4       22.58       27.69      4.15 o 
  -6  12   4      151.74      156.97      8.79 o 
  -5  12   4      908.15      985.57     14.25 o 
  -4  12   4        3.39        4.48      6.73 o 
  -3  12   4        0.93        5.80      2.94 o 
  -2  12   4       39.39       35.64      5.95 o 
  -1  12   4      187.19      186.99      5.99 o 
   0  12   4        0.02        2.41      1.94 o 
   1  12   4       92.56       86.11      3.70 o 
   2  12   4      133.55      140.73      9.07 o 
   3  12   4        3.36        3.54      1.18 o 
   4  12   4       80.63       71.38      7.78 o 
   5  12   4        5.00        3.97      2.32 o 
   6  12   4      145.71      152.38     11.54 o 
   7  12   4      623.55      707.13      9.95 o 
   8  12   4       10.53       11.11      2.58 o 
 -11  13   4        2.43       -1.31     18.00 o 
 -10  13   4       22.41       17.68     10.33 o 
  -9  13   4       13.61        8.96      7.54 o 
  -8  13   4      168.64      172.35     16.57 o 
  -7  13   4        0.09       -0.90      2.70 o 
  -6  13   4      364.21      371.00     13.96 o 
  -5  13   4        4.28        4.65      2.05 o 
  -4  13   4      157.19      161.52      9.12 o 
  -3  13   4      440.66      428.52     17.97 o 
  -2  13   4       23.52       30.53      4.66 o 
  -1  13   4       20.74       23.00      3.89 o 
   0  13   4       11.11        1.40      6.37 o 
   1  13   4        2.65       -2.67      2.91 o 
   2  13   4       56.65       53.91      9.36 o 
   3  13   4        8.35        9.14      4.76 o 
   4  13   4        7.82       10.70      3.92 o 
   5  13   4       19.64       17.37      3.60 o 
   6  13   4       74.90       74.92     10.71 o 
   7  13   4        0.21        1.97      2.17 o 
  -9  14   4      223.99      245.99     29.86 o 
  -8  14   4       43.18       59.14     14.31 o 
  -7  14   4      149.43      160.26     12.87 o 
  -6  14   4       14.04       11.86      4.98 o 
  -5  14   4       37.58       33.03      8.19 o 
  -4  14   4       85.46       54.63     16.38 o 
  -3  14   4       19.49       19.15      5.02 o 
  -2  14   4        0.07       -3.20      3.64 o 
  -1  14   4        0.12        4.43      3.06 o 
   0  14   4      299.32      281.01      8.93 o 
   1  14   4        5.97        2.65      1.67 o 
   2  14   4        2.24        3.08      2.03 o 
   3  14   4        3.65        3.16      2.59 o 
   4  14   4       60.18       59.48     13.53 o 
   5  14   4       21.59       14.30      5.47 o 
   6  14   4       12.03        9.65      3.14 o 
  -8  15   4        6.23        9.15      3.86 o 
  -7  15   4        0.11       -2.69     10.41 o 
  -6  15   4        8.49        8.46      2.42 o 
  -5  15   4      264.35      278.17     18.18 o 
  -4  15   4      210.19      225.06     15.80 o 
  -3  15   4       31.44       27.85      4.16 o 
  -2  15   4       14.45       10.77      3.57 o 
  -1  15   4        0.08        5.27      2.42 o 
   0  15   4       47.38       46.36      7.07 o 
   1  15   4      110.83      112.19      8.93 o 
   2  15   4       41.68       28.90      4.97 o 
   3  15   4        0.88       -3.49      6.98 o 
   4  15   4       56.84       41.87     10.91 o 
   5  15   4       11.85       13.61      3.40 o 
  -6  16   4       17.02       17.21      6.01 o 
  -5  16   4        2.82        6.07      3.78 o 
  -4  16   4        0.87        1.15      2.33 o 
  -3  16   4        3.95        5.13      3.02 o 
  -2  16   4       19.05       18.59      3.37 o 
  -1  16   4        0.27        3.36      3.60 o 
   0  16   4        1.34       -3.68      4.56 o 
   1  16   4        0.33       -2.47      2.47 o 
   2  16   4       26.64       25.35      5.33 o 
   3  16   4       84.59      103.26     13.89 o 
  -2  17   4       36.14       23.15      7.01 o 
 -15   1   5        3.74      -63.53     63.53 o 
 -14   1   5       76.11        3.10     58.17 o 
 -13   1   5       14.55     -111.31    111.31 o 
 -12   1   5       23.78       40.95     93.93 o 
 -11   1   5       65.48       67.94     72.16 o 
 -10   1   5       70.36      -48.82     63.55 o 
  -9   1   5      128.06      130.57     33.10 o 
  -8   1   5      141.53      138.34     36.18 o 
  -7   1   5        1.12        2.48      8.23 o 
  -6   1   5      799.98      822.00     31.81 o 
  -5   1   5      242.14      227.12     28.01 o 
  -4   1   5       83.40      115.54     42.86 o 
  -3   1   5       86.48      125.37     22.98 o 
  -2   1   5      307.87      309.80     15.36 o 
  -1   1   5      244.63      274.58     29.44 o 
   0   1   5       89.01      118.16     22.90 o 
   1   1   5      178.65      173.17     22.98 o 
   2   1   5       28.76       26.21     12.71 o 
   3   1   5      582.04      621.08     25.48 o 
   4   1   5      231.40      229.39      8.14 o 
   5   1   5       31.56       25.88     11.08 o 
   6   1   5       44.63       48.73      4.82 o 
   7   1   5      176.12      180.39      7.79 o 
   8   1   5      205.32      211.24      8.91 o 
   9   1   5        9.96        6.82      4.80 o 
  10   1   5        1.53        3.30      4.65 o 
  11   1   5       40.76       34.66      6.60 o 
 -15   2   5       66.16      112.32     69.76 o 
 -14   2   5      156.11      165.94     57.65 o 
 -13   2   5       16.03       40.28     63.91 o 
 -12   2   5        1.76      -51.35     80.33 o 
 -11   2   5       26.78       25.29     71.13 o 
 -10   2   5       29.95       67.60    157.84 o 
  -9   2   5      144.11      160.95     43.11 o 
  -8   2   5      242.63      226.53     40.32 o 
  -7   2   5      342.90      365.62     19.38 o 
  -6   2   5      116.31      115.66     25.37 o 
  -5   2   5       53.81       57.92      7.25 o 
  -4   2   5     1341.84     1179.93     98.17 o 
  -3   2   5      133.63      113.12     35.85 o 
  -2   2   5       49.49       51.75     15.65 o 
  -1   2   5      549.20      546.16     21.73 o 
   0   2   5       12.69       22.28      7.14 o 
   1   2   5      496.31      503.31     17.14 o 
   2   2   5        3.06        2.46      9.38 o 
   3   2   5      355.67      361.33     17.70 o 
   4   2   5      185.07      168.71     19.21 o 
   5   2   5       54.67       46.72      5.12 o 
   6   2   5       46.52       45.23      4.72 o 
   7   2   5      220.24      223.60      7.12 o 
   8   2   5        2.62        6.43      3.62 o 
   9   2   5        0.49        0.07      3.51 o 
  10   2   5       19.71       17.84      3.91 o 
  11   2   5       43.90       29.45      5.56 o 
 -15   3   5        0.44       -7.49     50.15 o 
 -14   3   5       75.78       97.21     74.66 o 
 -13   3   5        7.84       -9.91     71.12 o 
 -12   3   5       59.92      165.07     76.74 o 
 -11   3   5       76.20       89.69     56.89 o 
 -10   3   5      128.93      153.53     67.55 o 
  -9   3   5       16.93        6.73     16.35 o 
  -8   3   5      260.57      259.25     13.51 o 
  -7   3   5       42.41       36.86     47.97 o 
  -6   3   5       32.01       47.73     36.62 o 
  -5   3   5        7.73        8.16     20.03 o 
  -4   3   5       54.11       69.67     42.01 o 
  -3   3   5      168.68      192.13     20.73 o 
  -2   3   5        1.80       18.81     11.46 o 
  -1   3   5       48.47       57.81     28.56 o 
   0   3   5        9.63        6.63      7.61 o 
   1   3   5       47.90       41.89     18.93 o 
   2   3   5      238.84      244.30     14.41 o 
   3   3   5      211.48      216.64     15.09 o 
   4   3   5      429.88      435.32     14.46 o 
   5   3   5      156.06      147.71      8.06 o 
   6   3   5        0.51        4.80      2.53 o 
   7   3   5        6.75        7.55      2.81 o 
   8   3   5       15.41       13.17      2.76 o 
   9   3   5        2.89        4.95      3.12 o 
  10   3   5       31.26       31.40      4.64 o 
  11   3   5       30.50       22.59      5.29 o 
 -15   4   5      286.75      310.70     67.88 o 
 -14   4   5      380.75      434.26     73.94 o 
 -13   4   5      109.12       26.50     97.32 o 
 -12   4   5        9.32      -56.31     84.96 o 
 -11   4   5       83.17       51.29     56.44 o 
 -10   4   5       10.57      -68.01    119.01 o 
  -9   4   5      112.46      107.22     16.79 o 
  -8   4   5      783.98      749.12     26.40 o 
  -7   4   5       31.47       22.27      9.90 o 
  -6   4   5      242.56      242.00     36.10 o 
  -5   4   5      106.23      109.15     35.04 o 
  -4   4   5       35.02       32.54     17.11 o 
  -3   4   5        6.45        5.76     16.37 o 
  -2   4   5        7.14       11.80      9.93 o 
  -1   4   5      451.32      424.28     19.08 o 
   0   4   5      248.33      236.50      7.72 o 
   1   4   5       73.21       82.83     13.26 o 
   2   4   5      169.35      163.14      8.94 o 
   3   4   5      960.69     1014.81     31.39 o 
   4   4   5      155.62      151.65      7.60 o 
   5   4   5       78.71       75.11      9.05 o 
   6   4   5      140.14      137.32      5.99 o 
   7   4   5       80.15       75.94      9.48 o 
   8   4   5        2.54       -0.07      4.46 o 
   9   4   5      227.31      293.19     10.79 o 
  10   4   5       28.50       16.76      4.04 o 
  11   4   5        0.00       -3.13      3.13 o 
 -15   5   5        4.87        9.01     57.39 o 
 -14   5   5      107.70      126.27     44.49 o 
 -13   5   5       55.86       36.18     37.90 o 
 -12   5   5        0.64        2.11     54.79 o 
 -11   5   5        1.07       73.90     52.11 o 
 -10   5   5        0.25      -38.32    112.07 o 
  -9   5   5      144.84      137.99     32.82 o 
  -8   5   5       27.92       31.26     22.89 o 
  -7   5   5      314.15      321.36     38.20 o 
  -6   5   5       50.47       58.34      7.56 o 
  -5   5   5       74.31       90.42     59.68 o 
  -4   5   5       62.53        4.28     92.65 o 
  -3   5   5     1512.72     1570.33     33.69 o 
  -2   5   5        6.71        2.68      8.28 o 
  -1   5   5       58.12       53.96     26.28 o 
   0   5   5       92.97       97.11      5.17 o 
   1   5   5       45.79       44.60      3.99 o 
   2   5   5      187.25      182.38      5.71 o 
   3   5   5     1149.23     1138.31     26.95 o 
   4   5   5      357.19      362.91     10.84 o 
   5   5   5      297.07      299.40     10.60 o 
   6   5   5       37.99       39.66      5.28 o 
   7   5   5      166.19      174.88      8.77 o 
   8   5   5      191.43      194.93      8.52 o 
   9   5   5        7.60        8.57      2.52 o 
  10   5   5       50.88       51.12      8.42 o 
 -14   6   5      426.99      460.01     70.70 o 
 -13   6   5       38.28      -37.58     55.13 o 
 -12   6   5      114.11       48.07     32.72 o 
 -11   6   5       26.95      -56.96     85.14 o 
 -10   6   5        0.08       -2.68    165.35 o 
  -9   6   5       35.60       34.17     32.46 o 
  -8   6   5      459.50      475.05     21.70 o 
  -7   6   5      195.27      194.15     34.61 o 
  -6   6   5      754.34      692.86     23.19 o 
  -5   6   5        2.76        3.86     34.83 o 
  -4   6   5      104.48      106.25      6.26 o 
  -3   6   5       24.58       27.28      3.91 o 
  -2   6   5      561.68      560.77     14.09 o 
  -1   6   5      143.12      128.00      8.77 o 
   0   6   5       15.71        9.57      5.44 o 
   1   6   5        0.76        1.30      2.04 o 
   2   6   5      106.03      116.40     14.14 o 
   3   6   5      109.49      108.98      4.80 o 
   4   6   5      586.50      616.40     17.62 o 
   5   6   5     1089.42     1194.41     39.16 o 
   6   6   5       91.33       90.79     11.07 o 
   7   6   5        1.77        2.25      3.52 o 
   8   6   5        0.93        2.85      2.63 o 
   9   6   5       51.69       47.52      6.42 o 
  10   6   5      310.82      395.24     33.19 o 
 -14   7   5       18.42       19.49    140.61 o 
 -13   7   5        2.65      -13.62     50.45 o 
 -12   7   5        4.61      -53.46    141.06 o 
 -11   7   5       13.60        7.34     36.36 o 
 -10   7   5      264.99      194.87     91.06 o 
  -9   7   5      248.44      266.75     20.24 o 
  -8   7   5      155.23      164.89     15.69 o 
  -7   7   5      434.45      447.03     19.32 o 
  -6   7   5       20.82        9.40     52.33 o 
  -5   7   5      762.03      786.72     40.50 o 
  -4   7   5      248.80      236.45      9.39 o 
  -3   7   5      326.74      333.97      9.20 o 
  -2   7   5     1069.30     1134.74     44.35 o 
  -1   7   5        5.28        4.91      1.39 o 
   0   7   5       19.56       18.42      3.94 o 
   1   7   5      236.49      217.41      3.58 o 
   2   7   5       57.16       50.29      4.99 o 
   3   7   5      218.88      218.51      9.38 o 
   4   7   5     1434.48     1518.58     41.16 o 
   5   7   5      547.85      580.01      9.85 o 
   6   7   5        4.05        4.59      5.90 o 
   7   7   5       24.09       26.39      4.03 o 
   8   7   5       76.34       76.65      7.67 o 
   9   7   5       29.91       34.91      6.40 o 
  10   7   5        0.00        0.11      2.38 o 
 -13   8   5        2.82       -5.74     68.97 o 
 -12   8   5        9.66       35.20    113.20 o 
 -11   8   5        4.40      -31.47     95.63 o 
 -10   8   5        0.28       24.47     37.90 o 
  -9   8   5       31.24       25.30     26.32 o 
  -8   8   5        5.23        2.71     29.90 o 
  -7   8   5      148.62      165.47     16.47 o 
  -6   8   5      298.21      310.27     22.86 o 
  -5   8   5        0.61        0.64      4.14 o 
  -4   8   5     1101.51     1128.59     31.48 o 
  -3   8   5       12.52        5.85      7.30 o 
  -2   8   5        2.49       -4.00      4.00 o 
  -1   8   5       16.93       21.29      8.22 o 
   0   8   5      297.27      260.18      5.60 o 
   1   8   5       12.17        7.07      4.22 o 
   2   8   5       13.24        7.32      5.19 o 
   3   8   5     1405.63     1459.95     39.15 o 
   4   8   5      531.59      566.41     13.09 o 
   5   8   5      120.02      132.28      5.69 o 
   6   8   5       38.80       33.21      6.58 o 
   7   8   5      186.02      200.09     13.03 o 
   8   8   5       10.85       11.92      2.37 o 
   9   8   5      157.25      161.32     19.19 o 
 -13   9   5        0.22        6.53     31.07 o 
 -12   9   5       22.59       38.80    166.10 o 
 -11   9   5       37.01       52.28     68.25 o 
 -10   9   5       24.60       15.62     51.58 o 
  -9   9   5        5.39        5.06     32.75 o 
  -8   9   5       75.88       91.55     49.47 o 
  -7   9   5      667.96      696.86     26.78 o 
  -6   9   5        2.23        3.14      2.76 o 
  -5   9   5        6.98       -3.77      3.77 o 
  -4   9   5        7.52        5.22      5.31 o 
  -3   9   5        0.01       -4.27      4.73 o 
  -2   9   5        0.84        2.92      2.83 o 
  -1   9   5       12.45        4.54      4.21 o 
   0   9   5      113.44      128.30      4.25 o 
   1   9   5       97.27       89.88      5.65 o 
   2   9   5       52.62       49.80      4.53 o 
   3   9   5       43.46       37.80      4.67 o 
   4   9   5       11.30       11.49      2.33 o 
   5   9   5      386.62      401.69     14.76 o 
   6   9   5       12.60       11.08      3.63 o 
   7   9   5       41.68       41.19      6.75 o 
   8   9   5      154.59      160.56     12.83 o 
   9   9   5       38.94       30.51      6.98 o 
 -12  10   5        2.13       -5.19     42.57 o 
 -11  10   5        0.00      -27.41    120.48 o 
 -10  10   5       14.03       -0.86     93.33 o 
  -9  10   5       17.68       11.81     43.90 o 
  -8  10   5       20.37        9.19      8.49 o 
  -7  10   5        5.41        4.94      5.11 o 
  -6  10   5       17.41       27.37      6.09 o 
  -5  10   5      363.05      376.93     12.41 o 
  -4  10   5        4.27        4.99      2.78 o 
  -3  10   5       39.94       44.43      7.96 o 
  -2  10   5       32.66       35.04      5.81 o 
  -1  10   5      458.18      475.08     17.77 o 
   0  10   5       55.31       45.94      6.32 o 
   1  10   5       30.58       24.63      4.39 o 
   2  10   5      204.62      203.26      8.00 o 
   3  10   5       34.57       37.60      4.98 o 
   4  10   5      398.64      434.08     15.87 o 
   5  10   5       83.64       89.33      5.34 o 
   6  10   5       19.92        9.62      7.88 o 
   7  10   5      348.02      379.57     24.29 o 
   8  10   5       21.58       16.07      3.92 o 
 -11  11   5        2.60        3.57     81.83 o 
 -10  11   5      113.77       83.15     56.30 o 
  -9  11   5        2.89       -1.11     65.72 o 
  -8  11   5        1.94        4.80      2.58 o 
  -7  11   5      233.63      213.08      8.37 o 
  -6  11   5     1510.59     1601.06     78.75 o 
  -5  11   5      520.36      572.32     24.96 o 
  -4  11   5        6.00        2.24      3.00 o 
  -3  11   5       17.15       14.07      2.80 o 
  -2  11   5       42.03       53.31      6.55 o 
  -1  11   5        6.19        2.70      2.67 o 
   0  11   5      329.26      294.54     12.75 o 
   1  11   5      309.09      307.90     10.04 o 
   2  11   5      111.76      108.91      7.52 o 
   3  11   5       10.00        8.56      4.55 o 
   4  11   5      105.01      109.08      4.68 o 
   5  11   5      126.04      129.34      8.25 o 
   6  11   5        3.29        5.04      2.17 o 
   7  11   5      450.01      517.29     49.91 o 
 -11  12   5      166.49      163.05     31.16 o 
 -10  12   5       32.20       91.15    129.71 o 
  -9  12   5       88.49       81.11      8.46 o 
  -8  12   5       38.56       36.46      8.74 o 
  -7  12   5      148.90      154.30      6.40 o 
  -6  12   5      138.99      145.46      6.66 o 
  -5  12   5     1356.53     1419.54     50.66 o 
  -4  12   5      373.38      361.35     15.66 o 
  -3  12   5       18.06       15.55      4.33 o 
  -2  12   5       45.59       44.89      6.92 o 
  -1  12   5        6.48        5.23      2.62 o 
   0  12   5      585.68      571.36     23.99 o 
   1  12   5        2.17        0.92      2.29 o 
   2  12   5      258.06      228.85      9.61 o 
   3  12   5        0.00        1.73      2.49 o 
   4  12   5        3.16        0.94      2.94 o 
   5  12   5       58.63       63.52      8.36 o 
   6  12   5       18.33       17.53      5.09 o 
  -9  13   5        3.25        6.34      2.64 o 
  -8  13   5      100.80       98.94     10.21 o 
  -7  13   5      491.73      517.29     32.38 o 
  -6  13   5     1988.97     2044.09    125.94 o 
  -5  13   5      603.14      572.26      9.62 o 
  -4  13   5        9.13       11.45      2.54 o 
  -3  13   5       12.77       15.39      3.53 o 
  -2  13   5       64.17       65.73     10.59 o 
  -1  13   5      166.32      167.65      4.62 o 
   0  13   5      275.13      248.59      3.71 o 
   1  13   5      207.22      197.96      8.39 o 
   2  13   5      155.75      126.20     10.53 o 
   3  13   5        1.59       -0.12      2.94 o 
   4  13   5       39.99       33.11      5.37 o 
   5  13   5       85.06       73.52     11.05 o 
  -8  14   5        2.07       -1.14      6.24 o 
  -7  14   5      225.69      242.60     16.26 o 
  -6  14   5       24.03       21.79      3.96 o 
  -5  14   5        9.10        4.63      2.46 o 
  -4  14   5        0.91        1.61      2.92 o 
  -3  14   5        5.76        2.84      2.14 o 
  -2  14   5        9.61       12.77      3.08 o 
  -1  14   5       60.83       51.09      9.20 o 
   0  14   5       24.11       13.52      3.44 o 
   1  14   5      150.14      172.18     15.41 o 
   2  14   5       56.42       37.71      9.99 o 
   3  14   5       34.74       25.19      5.77 o 
   4  14   5        0.40       -2.72      3.05 o 
  -6  15   5       15.04        7.25      3.79 o 
  -5  15   5        0.12        4.33      2.75 o 
  -4  15   5       51.98       57.33     10.56 o 
  -3  15   5       16.88       13.63      3.87 o 
  -2  15   5       83.45       68.04     12.44 o 
  -1  15   5        0.68        4.12      2.55 o 
   0  15   5        0.42        3.67      1.56 o 
   1  15   5       24.57       17.51      5.59 o 
   2  15   5      180.97      210.09     25.35 o 
 -14   0   6        6.16      102.11    100.00 o 
 -13   0   6        8.85      -76.70     76.70 o 
 -12   0   6       56.78       33.86     86.95 o 
 -11   0   6       15.90       60.48    119.53 o 
 -10   0   6        4.20       73.23    101.43 o 
  -9   0   6       31.05       36.96     10.44 o 
  -8   0   6     3041.19     2816.95    333.41 o 
  -6   0   6      107.98       71.48     58.52 o 
  -5   0   6        0.39       -3.76     55.35 o 
  -4   0   6      828.84      846.77     83.03 o 
  -3   0   6      607.21      625.80     43.28 o 
  -2   0   6     1239.39     1310.18     79.71 o 
  -1   0   6      441.59      490.15     35.41 o 
   0   0   6      855.94      952.27     37.74 o 
   1   0   6       14.98        7.84      7.68 o 
   2   0   6      681.18      667.12     22.40 o 
   3   0   6      204.44      232.66     17.27 o 
   4   0   6      148.78      179.39     26.47 o 
   5   0   6      346.49      346.51     16.37 o 
   6   0   6      921.22      931.74     46.88 o 
   7   0   6      155.41      136.45     24.68 o 
   8   0   6       35.22       23.50      6.42 o 
   9   0   6        0.48       -0.79      4.87 o 
 -14   1   6      394.83      409.29     75.83 o 
 -13   1   6      796.39      659.29     77.98 o 
 -12   1   6       50.82       51.22     65.95 o 
 -11   1   6       12.94       65.34     72.20 o 
 -10   1   6        1.62       38.89     81.83 o 
  -9   1   6       11.56       10.91     29.43 o 
  -8   1   6      297.43      316.01     51.61 o 
  -7   1   6     3437.47     3564.87    134.00 o 
  -6   1   6     1420.43     1455.15     56.75 o 
  -5   1   6      243.60      270.49     17.09 o 
  -4   1   6      135.20      145.64      8.48 o 
  -3   1   6        1.87       10.98      5.21 o 
  -2   1   6       30.76       37.50     10.67 o 
  -1   1   6        2.54        2.28      7.05 o 
   0   1   6      357.49      387.09     14.66 o 
   1   1   6      398.12      389.76     27.40 o 
   2   1   6       96.92       86.25     12.00 o 
   3   1   6       14.43       13.57      8.36 o 
   4   1   6      427.54      475.20     13.97 o 
   5   1   6       47.95       49.97      5.19 o 
   6   1   6      236.96      264.18     10.47 o 
   7   1   6      166.19      156.22      6.57 o 
   8   1   6        1.88        7.49      7.44 o 
   9   1   6        3.48       -2.82      3.90 o 
 -14   2   6        0.83       92.14     57.48 o 
 -13   2   6        4.36      -55.17     63.78 o 
 -12   2   6      115.39      119.59     84.92 o 
 -11   2   6       37.60      138.39     75.09 o 
 -10   2   6       37.22      165.69     89.29 o 
  -9   2   6       12.50       15.67     64.89 o 
  -8   2   6        2.51        0.20     39.01 o 
  -7   2   6      872.63      886.53     55.69 o 
  -6   2   6      162.15      177.80     16.00 o 
  -5   2   6       61.18       53.42     13.24 o 
  -4   2   6       38.45       55.62     31.60 o 
  -3   2   6       59.70       70.57     20.17 o 
  -2   2   6       98.17      120.83     21.99 o 
  -1   2   6      175.87      194.21     23.08 o 
   0   2   6      296.71      308.04     28.29 o 
   1   2   6        2.14       -4.44     20.98 o 
   2   2   6      138.83      129.64      7.74 o 
   3   2   6       63.06       67.93      8.36 o 
   4   2   6       37.09       35.78      5.56 o 
   5   2   6        4.23        2.07      4.01 o 
   6   2   6       83.91       77.58      9.14 o 
   7   2   6       40.81       26.72      4.25 o 
   8   2   6        4.16        5.16      4.08 o 
   9   2   6        3.05        6.82      3.42 o 
 -14   3   6       17.23       48.96    111.61 o 
 -13   3   6        1.21        9.47    104.41 o 
 -12   3   6       25.53      -58.45     58.45 o 
 -11   3   6       27.68       74.60     81.81 o 
 -10   3   6      217.56      258.33     72.52 o 
  -9   3   6      136.93      135.43     17.80 o 
  -8   3   6       13.38       11.88      8.35 o 
  -7   3   6       26.19       31.43     17.29 o 
  -6   3   6       40.56       45.09     11.73 o 
  -5   3   6      409.40      408.42     33.17 o 
  -4   3   6        8.00       11.70      9.05 o 
  -3   3   6      424.70      425.45     20.70 o 
  -2   3   6      204.22      214.36     30.70 o 
  -1   3   6       31.40       18.71      6.96 o 
   0   3   6       54.28       42.04     18.69 o 
   1   3   6       20.02        3.79     18.92 o 
   2   3   6      935.11     1000.02     32.24 o 
   3   3   6        7.20       -3.33      5.99 o 
   4   3   6       37.74       45.72      5.78 o 
   5   3   6      862.14      979.82     17.70 o 
   6   3   6       31.10       34.50      7.28 o 
   7   3   6       17.32       15.57      3.83 o 
   8   3   6      101.20       75.07      9.51 o 
   9   3   6        0.00        9.93      3.89 o 
 -14   4   6        7.66       33.67     55.69 o 
 -13   4   6       34.60      -22.03     52.71 o 
 -12   4   6        4.24       40.39     61.44 o 
 -11   4   6      130.54      157.22     63.06 o 
 -10   4   6        0.33       16.57     53.49 o 
  -9   4   6       19.36       26.27     10.62 o 
  -8   4   6       79.37       83.31     27.33 o 
  -7   4   6      361.94      395.07     16.19 o 
  -6   4   6      345.13      326.71     14.45 o 
  -5   4   6       91.04       93.61     24.39 o 
  -4   4   6      336.33      334.39     47.62 o 
  -3   4   6       41.79       35.45     22.39 o 
  -2   4   6       26.64       33.88     18.17 o 
  -1   4   6        3.78       16.78      9.75 o 
   0   4   6       77.96       88.69     13.52 o 
   1   4   6      193.92      185.31      7.74 o 
   2   4   6       85.61      107.14     12.74 o 
   3   4   6      672.57      719.14     25.14 o 
   4   4   6      158.89      179.28      7.73 o 
   5   4   6        2.35        3.05      2.93 o 
   6   4   6       41.44       43.26      6.36 o 
   7   4   6       42.33       36.70      6.23 o 
   8   4   6        5.34        6.33      5.60 o 
   9   4   6       10.55       16.84      8.11 o 
 -14   5   6        2.70       59.87     87.33 o 
 -13   5   6        2.43       -8.76     53.17 o 
 -12   5   6        8.06      -17.02     58.67 o 
 -11   5   6       61.99      -32.60     58.54 o 
 -10   5   6      173.18      127.73     50.22 o 
  -9   5   6       25.20       34.28     10.36 o 
  -8   5   6        6.34       -2.24     35.74 o 
  -7   5   6       34.84       34.51     41.97 o 
  -6   5   6       12.17        0.60     32.30 o 
  -5   5   6       46.90       43.38     58.30 o 
  -4   5   6      401.47      402.93     53.49 o 
  -3   5   6      690.19      650.29     35.78 o 
  -2   5   6       28.04       17.54     20.16 o 
  -1   5   6       80.43       76.70     11.76 o 
   0   5   6       45.66       45.72      6.35 o 
   1   5   6       14.74       12.66      5.89 o 
   2   5   6      138.44      127.95      7.67 o 
   3   5   6      826.31      834.10     15.24 o 
   4   5   6       57.64       53.13      7.03 o 
   5   5   6        1.79        3.15      6.26 o 
   6   5   6      151.57      164.20      8.64 o 
   7   5   6      124.79      119.14     15.10 o 
   8   5   6       56.01       55.14     10.05 o 
   9   5   6        3.98        6.80      3.18 o 
 -13   6   6       48.34       46.43    114.93 o 
 -12   6   6      139.53      110.50    134.47 o 
 -11   6   6       49.05       33.42     76.81 o 
 -10   6   6      115.72       75.40     75.00 o 
  -9   6   6        2.43        4.15     14.02 o 
  -8   6   6      102.56      118.49     11.80 o 
  -7   6   6        6.78        7.02     50.08 o 
  -6   6   6      574.42      611.82     47.56 o 
  -5   6   6      172.04      143.13     18.19 o 
  -4   6   6      420.09      430.68     18.39 o 
  -3   6   6      110.24      109.81     16.82 o 
  -2   6   6       37.84       28.34      7.89 o 
  -1   6   6        0.40       -2.56      4.67 o 
   0   6   6        0.04        7.95      4.12 o 
   1   6   6        7.76        7.25      2.18 o 
   2   6   6     1833.80     1992.04     28.37 o 
   3   6   6     2700.16     2889.26     54.92 o 
   4   6   6       39.14       32.56      4.80 o 
   5   6   6       18.06       18.03      4.09 o 
   6   6   6        2.16        3.92      3.27 o 
   7   6   6        8.25       10.90      4.56 o 
   8   6   6      101.46      112.47     16.38 o 
 -13   7   6       16.99        2.51     49.74 o 
 -12   7   6       10.05      -16.37     38.60 o 
 -11   7   6       17.64        9.58     41.40 o 
 -10   7   6      113.26      115.95     77.34 o 
  -9   7   6      529.59      533.03     37.14 o 
  -8   7   6        0.16        4.61     44.18 o 
  -7   7   6        7.85        1.16      8.61 o 
  -6   7   6        0.36       -4.78     42.21 o 
  -5   7   6      442.83      449.43     18.40 o 
  -4   7   6      480.24      478.04     17.16 o 
  -3   7   6      196.36      211.31     20.28 o 
  -2   7   6        0.00        0.79      2.83 o 
  -1   7   6       56.69       50.85      6.04 o 
   0   7   6      117.14      130.80      8.68 o 
   1   7   6      127.39      118.42     10.21 o 
   2   7   6      213.41      208.95      6.70 o 
   3   7   6      250.57      265.46     10.11 o 
   4   7   6      436.91      459.42     15.87 o 
   5   7   6        0.04       -0.80      3.11 o 
   6   7   6        0.90        0.17      2.45 o 
   7   7   6        1.85        3.09      4.96 o 
   8   7   6        0.01       -4.28      4.28 o 
 -12   8   6       20.68       86.30    188.50 o 
 -11   8   6       22.18        9.38     82.20 o 
 -10   8   6       38.83      117.08     33.39 o 
  -9   8   6       80.99       80.44      3.41 o 
  -8   8   6       13.98       15.44     12.07 o 
  -7   8   6      103.29       96.52     50.45 o 
  -6   8   6      139.16      135.87     15.23 o 
  -5   8   6      147.14      139.90      6.44 o 
  -4   8   6      113.90      112.35      4.82 o 
  -3   8   6        6.82        8.79      3.77 o 
  -2   8   6       54.45       48.46      6.84 o 
  -1   8   6      139.40      138.13      8.12 o 
   0   8   6        8.51        7.18      2.90 o 
   1   8   6       23.11       23.61      3.89 o 
   2   8   6       12.46        9.64      2.10 o 
   3   8   6       23.20       18.33      3.95 o 
   4   8   6      206.65      217.38     17.07 o 
   5   8   6        1.70        1.70      3.21 o 
   6   8   6       17.98       18.33      4.92 o 
   7   8   6       89.39      105.24     17.11 o 
 -12   9   6       11.02       24.16     21.35 o 
 -11   9   6       33.44       -2.58     65.54 o 
 -10   9   6        4.76        3.14     76.47 o 
  -9   9   6        0.75       11.91      7.66 o 
  -8   9   6       87.65       75.52      7.55 o 
  -7   9   6       36.87       29.87     48.29 o 
  -6   9   6        0.13        3.40      3.04 o 
  -5   9   6      487.02      478.13     12.38 o 
  -4   9   6       15.15       16.00      3.93 o 
  -3   9   6       11.85       13.58      3.99 o 
  -2   9   6       11.81       13.06      3.62 o 
  -1   9   6        6.16        5.18      2.71 o 
   0   9   6      167.23      178.08      8.01 o 
   1   9   6      120.65      107.60      8.81 o 
   2   9   6       28.89       34.77      6.39 o 
   3   9   6       33.26       23.51      3.98 o 
   4   9   6        8.68        5.11      3.24 o 
   5   9   6      349.81      373.42     23.90 o 
   6   9   6        0.12        2.14      3.46 o 
   7   9   6      101.97      110.12     15.49 o 
 -11  10   6        1.52        7.52     83.64 o 
 -10  10   6        7.82       28.02     46.34 o 
  -9  10   6        6.87        7.84     49.26 o 
  -8  10   6       36.68       30.34     18.89 o 
  -7  10   6        1.16        2.28     12.25 o 
  -6  10   6      222.09      228.28      9.12 o 
  -5  10   6       13.23       12.02      5.59 o 
  -4  10   6       15.39       15.32      3.33 o 
  -3  10   6        3.43        2.96      2.82 o 
  -2  10   6        6.60        4.36      2.98 o 
  -1  10   6       15.59       13.42      4.26 o 
   0  10   6      136.20      134.93      6.17 o 
   1  10   6        0.40        4.95      4.99 o 
   2  10   6        0.95        1.78      2.49 o 
   3  10   6       41.92       34.50      7.88 o 
   4  10   6       38.72       37.05      7.63 o 
   5  10   6        1.84        2.19      3.25 o 
   6  10   6       71.62       79.02     11.46 o 
 -10  11   6       84.72      102.04     33.26 o 
  -9  11   6        5.12        6.71     16.85 o 
  -8  11   6       40.37       34.55     12.75 o 
  -7  11   6       49.45       43.81      6.35 o 
  -6  11   6      111.37       94.54      4.16 o 
  -5  11   6      169.04      181.48     12.82 o 
  -4  11   6       83.59       89.04      5.93 o 
  -3  11   6        0.71        4.24      2.56 o 
  -2  11   6      109.28      108.75      9.58 o 
  -1  11   6       38.30       32.72      5.41 o 
   0  11   6       22.30        9.02      5.42 o 
   1  11   6       65.83       54.64     10.07 o 
   2  11   6      177.99      192.86     15.06 o 
   3  11   6        1.65        3.09      2.06 o 
   4  11   6        8.68        7.16      4.55 o 
   5  11   6      140.91      142.48     29.60 o 
  -9  12   6        0.85        9.08      7.48 o 
  -8  12   6       49.75       40.70      6.71 o 
  -7  12   6       39.23       38.38      5.64 o 
  -6  12   6        4.23        1.10      2.89 o 
  -5  12   6      531.67      606.84     37.88 o 
  -4  12   6        4.37        5.41      2.87 o 
  -3  12   6        2.54        5.25      4.62 o 
  -2  12   6      200.49      219.31     13.88 o 
  -1  12   6        0.26        3.09      2.55 o 
   0  12   6       20.80       13.27      6.43 o 
   1  12   6       25.65       23.72      4.61 o 
   2  12   6        7.37        8.85      5.93 o 
   3  12   6        2.73        6.33      3.22 o 
   4  12   6      310.79      347.83     42.14 o 
  -7  13   6       33.07       27.56      6.02 o 
  -6  13   6      130.82      146.41     18.74 o 
  -5  13   6        1.22       -0.06      4.47 o 
  -4  13   6        8.58       10.22      3.88 o 
  -3  13   6       35.05       19.31      4.66 o 
  -2  13   6       70.84       51.76      8.57 o 
  -1  13   6        4.39        1.02      2.52 o 
   0  13   6        3.18       -3.51      3.97 o 
   1  13   6        7.99        7.78      3.38 o 
   2  13   6        2.81       -1.61      5.63 o 
  -5  14   6       20.42       15.65      4.83 o 
  -4  14   6       31.35       38.27      8.19 o 
  -3  14   6       22.15       15.68      4.03 o 
  -2  14   6       32.73       30.94      6.51 o 
  -1  14   6        9.17        7.18      2.40 o 
   0  14   6        0.00        2.03      7.38 o 
 -13   1   7       13.07       18.73     72.42 o 
 -12   1   7        1.50      132.73     85.18 o 
 -11   1   7        0.00       10.71     70.73 o 
 -10   1   7      134.87      215.31     61.81 o 
  -9   1   7       80.29       69.65     21.52 o 
  -8   1   7       79.14       62.03     21.50 o 
  -7   1   7        1.33        6.27     30.35 o 
  -6   1   7       66.44       63.32     13.94 o 
  -5   1   7        4.77        8.07     29.01 o 
  -4   1   7        5.45       18.29     31.66 o 
  -3   1   7      242.89      244.18     12.04 o 
  -2   1   7        1.45       12.10      8.83 o 
  -1   1   7       39.77       42.87      8.64 o 
   0   1   7      110.13       86.61     22.99 o 
   1   1   7        6.31       14.18      4.52 o 
   2   1   7       63.08       62.04     11.38 o 
   3   1   7      196.10      220.81     17.51 o 
   4   1   7       27.59       32.49      5.83 o 
   5   1   7       43.28       42.23      7.56 o 
   6   1   7        3.91       -3.43      5.06 o 
   7   1   7        3.40        7.06      3.93 o 
 -13   2   7       36.83       43.95     72.96 o 
 -12   2   7        1.27        7.15    103.81 o 
 -11   2   7       11.52       43.56     64.32 o 
 -10   2   7        3.67       40.63    152.87 o 
  -9   2   7      109.23       98.83     14.43 o 
  -8   2   7       85.69       80.64     26.30 o 
  -7   2   7      288.11      314.46     34.01 o 
  -6   2   7      136.24      129.54     26.12 o 
  -5   2   7        3.26        4.13      6.66 o 
  -4   2   7       89.52       93.85     22.49 o 
  -3   2   7      141.15      109.44     33.22 o 
  -2   2   7        4.20      -10.57     10.98 o 
  -1   2   7       84.41       94.64     17.79 o 
   0   2   7      135.16      141.53     11.83 o 
   1   2   7      162.24      168.39     24.15 o 
   2   2   7      918.31      997.54     50.71 o 
   3   2   7      289.16      310.09     17.51 o 
   4   2   7       13.07        6.68      5.11 o 
   5   2   7        2.05        6.16      4.24 o 
   6   2   7      127.58      139.59     16.33 o 
   7   2   7       21.87       19.50      6.86 o 
 -13   3   7       18.02       94.45     66.59 o 
 -12   3   7       15.09       97.98    128.51 o 
 -11   3   7       22.97       19.29     63.24 o 
 -10   3   7        1.36       -9.23    138.69 o 
  -9   3   7       47.72       43.85     14.07 o 
  -8   3   7      283.14      307.82     15.63 o 
  -7   3   7        3.16        1.44     16.83 o 
  -6   3   7      110.17      124.24     46.21 o 
  -5   3   7       90.72       86.84      9.76 o 
  -4   3   7        6.08       12.58     14.65 o 
  -3   3   7        9.85        6.30      8.59 o 
  -2   3   7      207.43      237.15     35.17 o 
  -1   3   7       14.50       17.17      8.07 o 
   0   3   7       79.30       93.15     12.70 o 
   1   3   7      219.26      203.22     18.40 o 
   2   3   7       24.70       26.97      6.68 o 
   3   3   7       41.09       33.85      6.22 o 
   4   3   7        2.42        0.26      6.23 o 
   5   3   7       98.01       76.21      8.08 o 
   6   3   7       29.06       21.89      4.60 o 
   7   3   7       60.00       57.57      9.99 o 
 -13   4   7       38.97       85.71     53.94 o 
 -12   4   7        0.87      -54.63     54.63 o 
 -11   4   7       55.01       36.07     52.41 o 
 -10   4   7      149.82      204.98    113.16 o 
  -9   4   7       23.58       21.45     20.03 o 
  -8   4   7      299.31      291.44     36.43 o 
  -7   4   7       30.31       31.17     24.26 o 
  -6   4   7        7.65       10.98     10.81 o 
  -5   4   7       21.17       14.50     12.15 o 
  -4   4   7       10.52       15.37     12.45 o 
  -3   4   7       44.95       44.41      7.14 o 
  -2   4   7       38.06       47.46     10.32 o 
  -1   4   7        7.44       22.49     11.04 o 
   0   4   7        0.32        2.95      8.01 o 
   1   4   7       14.05       12.41     14.51 o 
   2   4   7      130.26      114.96     12.98 o 
   3   4   7       43.02       48.54      6.00 o 
   4   4   7       21.60       16.61      3.26 o 
   5   4   7        0.57        4.96      3.87 o 
   6   4   7      148.91      154.08     20.98 o 
   7   4   7        2.03        8.08      3.63 o 
 -12   5   7        2.53      133.04    156.11 o 
 -11   5   7      167.23      131.93     77.75 o 
 -10   5   7      506.07      547.08    197.55 o 
  -9   5   7      192.35      216.84     48.45 o 
  -8   5   7        8.58       14.34     43.62 o 
  -7   5   7      128.29      122.31      9.31 o 
  -6   5   7       73.10       58.44     33.49 o 
  -5   5   7       10.80        9.07     10.33 o 
  -4   5   7      185.06      180.79     20.03 o 
  -3   5   7        0.15        8.30      9.80 o 
  -2   5   7       11.81        2.86      3.52 o 
  -1   5   7       67.53       47.67     45.25 o 
   0   5   7        0.39        2.47      9.87 o 
   1   5   7        1.69       -6.80      6.80 o 
   2   5   7       12.45       14.90      5.46 o 
   3   5   7      334.30      363.93      8.50 o 
   4   5   7       17.27       14.20      4.08 o 
   5   5   7        4.05        1.65      3.62 o 
   6   5   7        4.07        9.65      2.96 o 
 -12   6   7      109.80       42.59     58.64 o 
 -11   6   7       92.13       94.06     57.35 o 
 -10   6   7       57.58       90.34     48.57 o 
  -9   6   7        3.16        7.33     12.75 o 
  -8   6   7        0.89        5.54     12.71 o 
  -7   6   7       55.97       46.50     43.51 o 
  -6   6   7       16.54       16.59     20.15 o 
  -5   6   7      376.02      343.06     17.37 o 
  -4   6   7      185.41      174.87     46.49 o 
  -3   6   7        5.31        7.60     33.74 o 
  -2   6   7        4.08       12.89     19.03 o 
  -1   6   7       91.61       80.87     11.57 o 
   0   6   7      111.65       96.04     17.62 o 
   1   6   7      541.85      539.80     20.90 o 
   2   6   7     1064.21     1145.84     33.68 o 
   3   6   7      285.95      282.43     14.81 o 
   4   6   7       19.77       25.36      3.49 o 
   5   6   7      158.13      161.07     13.50 o 
   6   6   7        6.22        4.94      3.46 o 
 -11   7   7       43.75       56.45     43.45 o 
 -10   7   7       66.67       69.05     36.80 o 
  -9   7   7        6.74        7.98     15.36 o 
  -8   7   7      286.12      326.73      8.82 o 
  -7   7   7      178.15      158.64     52.50 o 
  -6   7   7      218.85      189.14     16.80 o 
  -5   7   7        8.00       11.40     14.18 o 
  -4   7   7       85.13       83.41     13.64 o 
  -3   7   7       29.56       29.79     29.40 o 
  -2   7   7       81.94       73.22     12.74 o 
  -1   7   7      101.63      107.57     49.94 o 
   0   7   7      361.30      366.06     30.61 o 
   1   7   7      640.02      688.30     26.17 o 
   2   7   7      126.88      116.40      7.12 o 
   3   7   7        6.81        4.52      2.55 o 
   4   7   7      140.82      131.18     17.77 o 
   5   7   7       21.87       23.50      7.83 o 
 -11   8   7        0.54       65.12     57.24 o 
 -10   8   7       46.09      107.67     43.55 o 
  -9   8   7       79.32       70.28     15.64 o 
  -8   8   7       11.04       18.53     58.08 o 
  -7   8   7       13.95        9.69     22.82 o 
  -6   8   7        3.93       11.14     31.02 o 
  -5   8   7       42.08       27.19      8.88 o 
  -4   8   7       73.32       53.89     12.31 o 
  -3   8   7        0.01        2.38     11.02 o 
  -2   8   7        0.28      -12.76     31.88 o 
  -1   8   7      257.84      255.51      9.48 o 
   0   8   7       76.44       63.51      9.69 o 
   1   8   7        6.26        5.03      3.47 o 
   2   8   7      375.51      406.93     32.22 o 
   3   8   7       26.17       17.80      9.28 o 
   4   8   7       94.20       87.84     13.37 o 
   5   8   7        2.36        2.78      3.38 o 
 -10   9   7       44.66       63.26     52.83 o 
  -9   9   7       31.25       17.40     19.05 o 
  -8   9   7        2.34       -0.88     29.66 o 
  -7   9   7       95.02      101.99     13.26 o 
  -6   9   7      460.39      471.99     33.09 o 
  -5   9   7       52.55       56.41     10.66 o 
  -4   9   7       32.95       34.48      6.74 o 
  -3   9   7      159.89      166.96     12.73 o 
  -2   9   7       68.18       48.93      9.34 o 
  -1   9   7       11.00        8.95      5.77 o 
   0   9   7       52.06       35.54      5.66 o 
   1   9   7      196.55      189.91     14.64 o 
   2   9   7      234.82      251.25     21.06 o 
   3   9   7        9.36        7.70     13.73 o 
   4   9   7       21.24       10.73      6.43 o 
  -9  10   7        4.78        1.96     17.62 o 
  -8  10   7       50.27       26.04     16.95 o 
  -7  10   7      380.41      406.77     28.39 o 
  -6  10   7        5.24        0.80     37.22 o 
  -5  10   7       77.76       69.29     10.45 o 
  -4  10   7        4.50        3.42      3.71 o 
  -3  10   7       32.25       27.58      5.41 o 
  -2  10   7      152.11      144.19      9.56 o 
  -1  10   7      114.76      125.98     21.04 o 
   0  10   7      104.00       98.04     10.00 o 
   1  10   7      114.08      116.83     12.40 o 
   2  10   7       20.86       20.06      6.52 o 
   3  10   7      331.67      385.07     46.41 o 
  -8  11   7       48.83       27.23     13.74 o 
  -7  11   7      895.75      931.89     82.03 o 
  -6  11   7       12.99       15.70     42.40 o 
  -5  11   7        2.76        0.83      3.73 o 
  -4  11   7        5.11        0.60      2.98 o 
  -3  11   7       10.28        9.31      3.37 o 
  -2  11   7      108.71       79.85     14.02 o 
  -1  11   7       21.10       22.48      6.44 o 
   0  11   7       48.01       40.65      8.37 o 
   1  11   7        4.68        5.71      3.13 o 
   2  11   7       86.42       71.72     15.07 o 
  -5  12   7       38.46       32.41      7.28 o 
  -4  12   7        1.16        6.83      5.01 o 
  -3  12   7       43.89       33.80      6.42 o 
  -2  12   7      131.14      134.05     15.43 o 
  -1  12   7      401.89      476.57     49.23 o 
   0  12   7       56.42       40.42     13.35 o 
 -11   0   8       11.86      -54.37     94.65 o 
 -10   0   8       20.31      -22.93     77.60 o 
  -9   0   8     3419.22     3984.88    242.23 o 
  -8   0   8      661.22      652.35    165.27 o 
  -7   0   8       11.35       13.66     53.21 o 
  -6   0   8       39.79       31.51      6.32 o 
  -5   0   8      200.31      246.18     33.82 o 
  -4   0   8       76.64       60.76     38.88 o 
  -3   0   8        8.60        7.22     16.10 o 
  -2   0   8      315.12      295.27     49.36 o 
  -1   0   8      135.64      123.68     21.80 o 
   0   0   8       91.71       89.07     16.59 o 
   1   0   8       24.69       34.09     10.94 o 
   2   0   8      580.10      665.47     72.55 o 
   3   0   8       85.49       71.12     18.18 o 
   4   0   8       41.22       42.08     13.42 o 
 -11   1   8      115.54       53.68     83.97 o 
 -10   1   8      538.22      365.06    203.47 o 
  -9   1   8      436.43      412.69     29.43 o 
  -8   1   8       82.44       63.88     14.40 o 
  -7   1   8       20.33       11.79     17.08 o 
  -6   1   8       24.75       21.22      5.95 o 
  -5   1   8       98.56      127.02     21.88 o 
  -4   1   8      152.89      149.66     19.61 o 
  -3   1   8      170.67      172.11     11.42 o 
  -2   1   8      280.21      291.79     18.68 o 
  -1   1   8       37.93       41.78      6.90 o 
   0   1   8      188.19      227.02     25.34 o 
   1   1   8      348.13      385.89     11.59 o 
   2   1   8        0.00        6.52      9.16 o 
   3   1   8      357.59      380.18     30.37 o 
   4   1   8      308.38      314.98     38.06 o 
 -11   2   8       54.78      183.99    117.91 o 
 -10   2   8       55.71      148.18     60.47 o 
  -9   2   8      388.26      330.39     43.55 o 
  -8   2   8        0.47       -3.68     37.76 o 
  -7   2   8       16.39       15.85     25.91 o 
  -6   2   8        1.62       17.05      8.62 o 
  -5   2   8      282.10      283.13     20.10 o 
  -4   2   8        1.43       -3.94     19.28 o 
  -3   2   8        6.13        7.10     24.95 o 
  -2   2   8       32.77       21.85     21.20 o 
  -1   2   8       79.49       69.17     15.16 o 
   0   2   8       73.20       53.02     16.67 o 
   1   2   8      180.90      202.79     22.96 o 
   2   2   8        0.79       -0.11      5.73 o 
   3   2   8       69.27       70.62     11.98 o 
   4   2   8        0.06        6.95      5.52 o 
 -11   3   8       30.60       67.51     56.89 o 
 -10   3   8        4.16      -47.17     47.17 o 
  -9   3   8      527.66      493.39     50.36 o 
  -8   3   8       12.50        9.36     30.05 o 
  -7   3   8       24.37       23.10     29.36 o 
  -6   3   8      104.24       67.11     23.35 o 
  -5   3   8        8.17       13.82     16.22 o 
  -4   3   8       16.07       42.24     14.45 o 
  -3   3   8      121.35      125.65     21.60 o 
  -2   3   8        5.74        4.64     15.90 o 
  -1   3   8        2.22        1.43      5.08 o 
   0   3   8       25.29       20.80      5.04 o 
   1   3   8      342.32      412.39     33.57 o 
   2   3   8       32.84       27.96      7.05 o 
   3   3   8        2.78       12.46      6.10 o 
   4   3   8       14.40       21.54      8.32 o 
 -11   4   8       21.75       14.56    173.53 o 
 -10   4   8        0.55      -48.63     48.63 o 
  -9   4   8      112.40       93.33     17.26 o 
  -8   4   8       30.96       22.87     18.07 o 
  -7   4   8       60.49       52.57     11.89 o 
  -6   4   8       42.93       53.50     21.90 o 
  -5   4   8       28.27       18.65     30.12 o 
  -4   4   8       13.68       17.09     16.55 o 
  -3   4   8        6.03        2.99     15.85 o 
  -2   4   8        9.95        9.92     22.09 o 
  -1   4   8       68.72       51.60     29.57 o 
   0   4   8      176.67      183.30     21.53 o 
   1   4   8       14.28       13.35      5.72 o 
   2   4   8       32.01       32.37      5.77 o 
   3   4   8      208.63      199.91     21.84 o 
   4   4   8       37.36       26.99      5.32 o 
 -10   5   8        4.29      136.27     94.38 o 
  -9   5   8        0.58        4.18     41.05 o 
  -8   5   8       48.97       47.04     16.55 o 
  -7   5   8      224.98      185.15     34.53 o 
  -6   5   8      198.95      198.65     16.80 o 
  -5   5   8       79.11       82.10     23.46 o 
  -4   5   8       23.38       14.24     21.88 o 
  -3   5   8       14.45        5.19      4.15 o 
  -2   5   8       66.27       53.71     26.40 o 
  -1   5   8      162.09      177.26     15.06 o 
   0   5   8     1118.07     1193.67     90.50 o 
   1   5   8      827.73      844.98     10.31 o 
   2   5   8        0.09        4.33      4.61 o 
   3   5   8        7.34       10.41      3.76 o 
  -9   6   8       18.22       44.41     34.43 o 
  -8   6   8        1.76        3.79     29.18 o 
  -7   6   8       62.48       60.32     44.13 o 
  -6   6   8      352.37      356.08     33.24 o 
  -5   6   8      372.84      379.33     24.40 o 
  -4   6   8       54.25       43.71     15.16 o 
  -3   6   8       22.42       21.29      5.56 o 
  -2   6   8        2.25        8.30     34.54 o 
  -1   6   8        7.61        3.47      8.55 o 
   0   6   8        6.52        7.97      4.65 o 
   1   6   8      305.88      332.33     33.07 o 
   2   6   8      248.64      231.46     29.73 o 
   3   6   8        0.09        3.98     10.94 o 
  -9   7   8       47.17       36.79     20.32 o 
  -8   7   8        1.40        2.58     29.24 o 
  -7   7   8       64.50       30.31     36.17 o 
  -6   7   8      105.33      102.85     42.15 o 
  -5   7   8       19.87       13.03     23.61 o 
  -4   7   8        3.52        3.52     29.32 o 
  -3   7   8       35.39       24.73     14.36 o 
  -2   7   8       11.94       13.31     30.02 o 
  -1   7   8       27.45       24.46      6.92 o 
   0   7   8      546.16      589.88     46.14 o 
   1   7   8      196.42      206.89     25.61 o 
   2   7   8      134.50      155.43     19.60 o 
  -8   8   8        2.78        5.98     26.23 o 
  -7   8   8       43.84       33.64     16.89 o 
  -6   8   8        1.70        7.26     19.79 o 
  -5   8   8        2.72       10.27     37.04 o 
  -4   8   8        9.89        6.99     19.81 o 
  -3   8   8        0.84        9.94     72.22 o 
  -2   8   8      109.14       95.48     22.10 o 
  -1   8   8        0.21       -1.51     30.98 o 
   0   8   8       44.60       31.63     13.16 o 
   1   8   8       21.63       11.26     15.84 o 
  -6   9   8       20.75       22.12      6.07 o 
  -5   9   8        6.61       -3.19      7.60 o 
  -4   9   8        3.12        3.43      9.39 o 
  -3   9   8        7.58       11.35     10.53 o 
  -2   9   8       35.57       19.37     29.03 o 
  -1   9   8       13.29       12.18     54.74 o 
  -8   1   9        0.41       -0.20     13.05 o 
  -7   1   9        0.84       -3.08     20.67 o 
  -6   1   9        0.52        5.52     13.40 o 
  -5   1   9       11.68       16.14     34.04 o 
  -4   1   9        0.05        5.52     25.59 o 
  -3   1   9       26.59       24.32      5.80 o 
  -2   1   9       62.26       69.61     16.40 o 
  -1   1   9       29.20       35.10      9.28 o 
   0   1   9      117.10      121.28     20.13 o 
  -7   2   9        0.76       10.52     15.26 o 
  -6   2   9       22.19       31.62     16.59 o 
  -5   2   9       36.03       50.70     11.39 o 
  -4   2   9       96.49       91.81     19.62 o 
  -3   2   9        1.38       13.78      3.83 o 
  -2   2   9        0.69        6.31      3.80 o 
  -1   2   9       30.24       26.16      9.62 o 
   0   2   9       74.71       63.74     14.67 o 
  -7   3   9        0.11        7.06     21.51 o 
  -6   3   9        2.98        0.05     10.06 o 
  -5   3   9        3.86        8.88     12.18 o 
  -4   3   9       34.36       37.29      7.90 o 
  -3   3   9       36.39       44.07      8.40 o 
  -2   3   9        3.94        3.26      9.65 o 
  -1   3   9        1.77        8.33      6.99 o 
  -6   4   9        1.29        0.62     11.72 o 
  -5   4   9        0.68       -2.78      9.79 o 
  -4   4   9       20.67       24.21     32.17 o 
  -3   4   9       95.29       83.75     17.82 o 
  -2   4   9       10.85        1.57      7.32 o 
  -1   4   9       37.97       33.56     13.12 o 
  -4   5   9        2.71        3.72     29.16 o 
  -3   5   9       25.18       29.26      7.30 o 
                                                 
